# Supplementary material for: Phenyl quinoxalin-2-yl ether
Source: Acta Crystallogr Sect E Struct Rep Online. 2008 Aug 23;64(Pt 9):o1820. doi: 10.1107/S1600536808026809 (PMC2960479; doi:10.1107/S1600536808026809)
Supplement: Supplementary file 1 [file e-64-o1820-sup1.cif]

##############################################################################
###                                                                        ###
###        Electronic paper (Acta Crystallographica Section E)             ###
###                                                                        ###
##############################################################################
#                                                                            #
# This CIF contains the data in a paper accepted for publication in Acta     #
# Crystallographica Section E. It conforms to the requirements of Notes      #
# for Authors for Section E, and has been peer reviewed under the auspices   #
# of the IUCr Commission on Journals.                                        #
#                                                                            #
# Full details of the Crystallographic Information File format               #
# are given in the paper "The Crystallographic Information File (CIF):       #
# a New Standard Archive File for Crystallography" by S. R. Hall, F. H.      #
# Allen and I. D. Brown [Acta Cryst. (1991), A47, 655-685].                  #
#                                                                            #
# The current version of the core CIF dictionary is obtainable from          #
# ftp://ftp.iucr.org/pub/cif_core.dic. The current version number is 2.4.    #
#                                                                            #
# Software is freely available for graphical display of the structure(s) in  #
# this CIF.  For information consult the CIF home page http://www.iucr.org/  #
# cif/home.html                                                              #
#                                                                            #
# This file may be used for bona fide research purposes within the           #
# scientific community so long as proper attribution is given to the journal # 
# article from which it was obtained.                                        #
#                                                                            #
##############################################################################
                                             
data_global
_audit_creation_method     SHELXL-97
_journal_date_recd_electronic     2008-08-18
_journal_date_accepted     2008-08-19
_journal_name_full     'Acta Crystallographica, Section E'
_journal_year     2008
_journal_volume     64
_journal_issue      9
_journal_page_first     o1820
_journal_page_last     o1820
_journal_paper_category     QO
_journal_coeditor_code     TK2297
_publ_contact_author
;
     Dr. Seik Weng Ng
     Department of Chemistry
     University of Malaya
     50603 Kuala Lumpur
     Malaysia
;
_publ_contact_author_email     seikweng@um.edu.my
_publ_contact_author_fax     '03 7967 4193'
_publ_contact_author_phone     '03 7967 6778'
_publ_section_title
;
Phenyl quinoxalin-2-yl ether
;
loop_
    _publ_author_name
    _publ_author_address
    'Hassan, Nor Duha'
;
Department of Chemistry
University of Malaya
50603 Kuala Lumpur
Malaysia
;
    'Tajuddin, Hairul Anuar'
;
Department of Chemistry
University of Malaya
50603 Kuala Lumpur
Malaysia
;
    'Abdullah, Zanariah'
;
Department of Chemistry
University of Malaya
50603 Kuala Lumpur
Malaysia
;
    'Ng, Seik Weng'
;
Department of Chemistry
University of Malaya
50603 Kuala Lumpur
Malaysia
;
_publ_section_synopsis     .
data_I
_audit_creation_method     SHELXL-97
_chemical_name_systematic
;
Phenyl quinoxalin-2-yl ether
;
_chemical_name_common     ?
_chemical_formula_moiety     'C14 H10 N2 O'
_chemical_formula_sum     'C14 H10 N2 O'
_chemical_formula_weight     222.24
_chemical_melting_point     ?
_symmetry_cell_setting     Monoclinic
_symmetry_space_group_name_H-M     'C 2/c'
_symmetry_space_group_name_Hall     '-C 2yc'
loop_
    _symmetry_equiv_pos_as_xyz
    'x, y, z'
    '-x, y, -z+1/2'
    'x+1/2, y+1/2, z'
    '-x+1/2, y+1/2, -z+1/2'
    '-x, -y, -z'
    'x, -y, z-1/2'
    '-x+1/2, -y+1/2, -z'
    'x+1/2, -y+1/2, z-1/2'
_cell_length_a     18.175(2)
_cell_length_b     6.6589(8)
_cell_length_c     19.488(2)
_cell_angle_alpha     90
_cell_angle_beta     112.937(2)
_cell_angle_gamma     90
_cell_volume     2172.1(5)
_cell_formula_units_Z     8
_cell_measurement_reflns_used     1614
_cell_measurement_theta_min     2.4
_cell_measurement_theta_max     28.2
_cell_measurement_temperature     100(2)
_exptl_crystal_description     Prism
_exptl_crystal_colour     Colorless
_exptl_crystal_size_max     0.30
_exptl_crystal_size_mid     0.20
_exptl_crystal_size_min     0.05
_exptl_crystal_density_diffrn     1.359
_exptl_crystal_density_meas     ?
_exptl_crystal_density_method     'not measured'
_exptl_crystal_F_000     928
_exptl_absorpt_coefficient_mu     0.088
_exptl_absorpt_correction_type     None
_exptl_absorpt_process_details     ?
_exptl_absorpt_correction_T_min     ?
_exptl_absorpt_correction_T_max     ?
_diffrn_ambient_temperature     100(2)
_diffrn_radiation_type     MoK\a
_diffrn_radiation_wavelength     0.71073
_diffrn_radiation_source     'fine-focus sealed tube'
_diffrn_radiation_monochromator     graphite
_diffrn_measurement_device_type     'Bruker SMART APEX diffractometer'
_diffrn_measurement_method     '\w scans'
_diffrn_detector_area_resol_mean     ?
_diffrn_reflns_number     6018
_diffrn_reflns_av_R_equivalents     0.026
_diffrn_reflns_av_sigmaI/netI     0.033
_diffrn_reflns_theta_min     2.3
_diffrn_reflns_theta_max     27.5
_diffrn_reflns_theta_full     27.5
_diffrn_measured_fraction_theta_max     0.988
_diffrn_measured_fraction_theta_full     0.988
_diffrn_reflns_limit_h_min     -23
_diffrn_reflns_limit_h_max     16
_diffrn_reflns_limit_k_min     -8
_diffrn_reflns_limit_k_max     8
_diffrn_reflns_limit_l_min     -23
_diffrn_reflns_limit_l_max     25
_diffrn_standards_number     0
_diffrn_standards_interval_count     0
_diffrn_standards_interval_time     0
_diffrn_standards_decay_%     0
_reflns_number_total     2478
_reflns_number_gt     1909
_reflns_threshold_expression     I>2\s(I)
_refine_ls_structure_factor_coef     Fsqd
_refine_ls_matrix_type     full
_refine_ls_R_factor_all     0.053
_refine_ls_R_factor_gt     0.039
_refine_ls_wR_factor_gt     0.096
_refine_ls_wR_factor_ref     0.104
_refine_ls_goodness_of_fit_ref     1.07
_refine_ls_restrained_S_all     1.07
_refine_ls_number_reflns     2478
_refine_ls_number_parameters     154
_refine_ls_number_restraints     0
_refine_ls_hydrogen_treatment     constr
_refine_ls_weighting_scheme     calc
_refine_ls_weighting_details
         'calc w=1/[\s^2^(Fo^2^)+(0.0479P)^2^+0.7132P] where P=(Fo^2^+2Fc^2^)/3'
_atom_sites_solution_hydrogens     geom
_atom_sites_solution_primary     direct
_atom_sites_solution_secondary     difmap
_refine_ls_shift/su_max     0.001
_refine_ls_shift/su_mean     0.001
_refine_diff_density_max     0.27
_refine_diff_density_min     -0.27
_refine_ls_extinction_method     none
_refine_ls_extinction_coef     ?
loop_
    _atom_type_symbol
    _atom_type_description
    _atom_type_scat_dispersion_real
    _atom_type_scat_dispersion_imag
    _atom_type_scat_source
    'C' 'C' 0.0033 0.0016
                         'International Tables Vol C Tables 4.2.6.8 and 6.1.1.4'
    'H' 'H' 0.0000 0.0000
                         'International Tables Vol C Tables 4.2.6.8 and 6.1.1.4'
    'N' 'N' 0.0061 0.0033
                         'International Tables Vol C Tables 4.2.6.8 and 6.1.1.4'
    'O' 'O' 0.0106 0.0060
                         'International Tables Vol C Tables 4.2.6.8 and 6.1.1.4'
_computing_data_collection     'APEX2 software (Bruker, 2007)'
_computing_cell_refinement     'SAINT (Bruker, 2007)'
_computing_data_reduction     SAINT
_computing_structure_solution     'SHELXS-97 (Sheldrick, 2008)'
_computing_structure_refinement     'SHELXL-97 (Sheldrick, 2008)'
_computing_molecular_graphics     'X-Seed (Barbour, 2001)'
_computing_publication_material     'publCIF (Westrip, 2008)'
loop_
    _atom_site_type_symbol
    _atom_site_label
    _atom_site_fract_x
    _atom_site_fract_y
    _atom_site_fract_z
    _atom_site_U_iso_or_equiv
    _atom_site_adp_type
    _atom_site_calc_flag
    _atom_site_refinement_flags
    _atom_site_occupancy
    _atom_site_disorder_assembly
    _atom_site_disorder_group
    O O1 0.68658(5) 0.68613(14) 0.55215(5) 0.0196(2) Uani d . 1 . .
    N N1 0.59181(6) 0.76551(15) 0.59977(6) 0.0166(2) Uani d . 1 . .
    N N2 0.47638(6) 0.72591(16) 0.45219(6) 0.0176(2) Uani d . 1 . .
    C C1 0.74734(7) 0.7128(2) 0.62327(7) 0.0178(3) Uani d . 1 . .
    C C2 0.75301(8) 0.5866(2) 0.68141(8) 0.0242(3) Uani d . 1 . .
    H H2 0.7143 0.4846 0.6749 0.029 Uiso calc R 1 . .
    C C3 0.81628(9) 0.6118(2) 0.74933(8) 0.0291(4) Uani d . 1 . .
    H H3 0.8209 0.5269 0.7900 0.035 Uiso calc R 1 . .
    C C4 0.87301(9) 0.7599(2) 0.75850(8) 0.0293(4) Uani d . 1 . .
    H H4 0.9163 0.7763 0.8053 0.035 Uiso calc R 1 . .
    C C5 0.86637(8) 0.8838(2) 0.69930(8) 0.0267(3) Uani d . 1 . .
    H H5 0.9053 0.9849 0.7055 0.032 Uiso calc R 1 . .
    C C6 0.80290(8) 0.8608(2) 0.63088(7) 0.0208(3) Uani d . 1 . .
    H H6 0.7980 0.9456 0.5901 0.025 Uiso calc R 1 . .
    C C7 0.60973(7) 0.71759(18) 0.54400(7) 0.0167(3) Uani d . 1 . .
    C C8 0.55218(8) 0.69640(19) 0.46909(7) 0.0180(3) Uani d . 1 . .
    H H8 0.5698 0.6599 0.4309 0.022 Uiso calc R 1 . .
    C C9 0.45400(7) 0.77709(18) 0.50983(7) 0.0156(3) Uani d . 1 . .
    C C10 0.37309(8) 0.81243(19) 0.49536(7) 0.0184(3) Uani d . 1 . .
    H H10 0.3341 0.8006 0.4460 0.022 Uiso calc R 1 . .
    C C11 0.35029(8) 0.86377(19) 0.55218(7) 0.0202(3) Uani d . 1 . .
    H H11 0.2955 0.8882 0.5420 0.024 Uiso calc R 1 . .
    C C12 0.40760(8) 0.8806(2) 0.62563(7) 0.0204(3) Uani d . 1 . .
    H H12 0.3912 0.9162 0.6647 0.025 Uiso calc R 1 . .
    C C13 0.48681(8) 0.8460(2) 0.64120(7) 0.0189(3) Uani d . 1 . .
    H H13 0.5249 0.8564 0.6910 0.023 Uiso calc R 1 . .
    C C14 0.51180(7) 0.79510(18) 0.58369(7) 0.0157(3) Uani d . 1 . .
loop_
    _atom_site_aniso_label
    _atom_site_aniso_U_11
    _atom_site_aniso_U_22
    _atom_site_aniso_U_33
    _atom_site_aniso_U_12
    _atom_site_aniso_U_13
    _atom_site_aniso_U_23
    O1 0.0157(5) 0.0261(5) 0.0182(5) 0.0021(4) 0.0079(4) -0.0013(4)
    N1 0.0167(6) 0.0160(5) 0.0179(5) -0.0007(4) 0.0077(4) -0.0009(4)
    N2 0.0214(6) 0.0154(5) 0.0166(5) -0.0008(4) 0.0079(4) -0.0009(4)
    C1 0.0158(6) 0.0218(6) 0.0172(6) 0.0052(5) 0.0079(5) -0.0004(5)
    C2 0.0238(7) 0.0257(7) 0.0295(7) 0.0071(6) 0.0174(6) 0.0064(6)
    C3 0.0297(8) 0.0404(9) 0.0233(7) 0.0181(7) 0.0169(6) 0.0118(6)
    C4 0.0222(7) 0.0439(9) 0.0184(7) 0.0127(7) 0.0045(6) -0.0019(6)
    C5 0.0208(7) 0.0291(7) 0.0277(7) 0.0011(6) 0.0067(6) -0.0045(6)
    C6 0.0196(7) 0.0228(7) 0.0215(7) 0.0036(5) 0.0097(6) 0.0029(5)
    C7 0.0161(6) 0.0148(6) 0.0208(6) -0.0003(5) 0.0090(5) 0.0005(5)
    C8 0.0221(7) 0.0164(6) 0.0176(6) -0.0006(5) 0.0102(5) -0.0007(5)
    C9 0.0182(6) 0.0120(6) 0.0170(6) -0.0008(5) 0.0074(5) -0.0006(5)
    C10 0.0177(7) 0.0159(6) 0.0185(6) -0.0008(5) 0.0037(5) 0.0000(5)
    C11 0.0149(6) 0.0189(6) 0.0270(7) 0.0001(5) 0.0084(5) 0.0006(5)
    C12 0.0220(7) 0.0213(6) 0.0215(6) -0.0001(5) 0.0123(6) -0.0019(5)
    C13 0.0196(7) 0.0205(6) 0.0168(6) -0.0005(5) 0.0072(5) -0.0009(5)
    C14 0.0152(6) 0.0133(6) 0.0184(6) -0.0006(5) 0.0062(5) 0.0003(5)
loop_
    _geom_bond_atom_site_label_1
    _geom_bond_atom_site_label_2
    _geom_bond_site_symmetry_2
    _geom_bond_distance
    _geom_bond_publ_flag
    O1 C7 . 1.3591(15) ?
    O1 C1 . 1.4068(15) ?
    N1 C7 . 1.2904(17) ?
    N1 C14 . 1.3771(16) ?
    N2 C8 . 1.3006(17) ?
    N2 C9 . 1.3782(17) ?
    C1 C6 . 1.3769(19) ?
    C1 C2 . 1.3821(18) ?
    C2 C3 . 1.384(2) ?
    C2 H2 . 0.9500 ?
    C3 C4 . 1.387(2) ?
    C3 H3 . 0.9500 ?
    C4 C5 . 1.385(2) ?
    C4 H4 . 0.9500 ?
    C5 C6 . 1.3903(18) ?
    C5 H5 . 0.9500 ?
    C6 H6 . 0.9500 ?
    C7 C8 . 1.4335(17) ?
    C8 H8 . 0.9500 ?
    C9 C10 . 1.4051(18) ?
    C9 C14 . 1.4182(17) ?
    C10 C11 . 1.3685(19) ?
    C10 H10 . 0.9500 ?
    C11 C12 . 1.4086(18) ?
    C11 H11 . 0.9500 ?
    C12 C13 . 1.3703(18) ?
    C12 H12 . 0.9500 ?
    C13 C14 . 1.4048(18) ?
    C13 H13 . 0.9500 ?
loop_
    _geom_angle_atom_site_label_1
    _geom_angle_atom_site_label_2
    _geom_angle_atom_site_label_3
    _geom_angle_site_symmetry_1
    _geom_angle_site_symmetry_3
    _geom_angle
    _geom_angle_publ_flag
    C7 O1 C1 . . 118.16(10) ?
    C7 N1 C14 . . 115.75(11) ?
    C8 N2 C9 . . 116.80(11) ?
    C6 C1 C2 . . 121.99(12) ?
    C6 C1 O1 . . 117.24(11) ?
    C2 C1 O1 . . 120.65(12) ?
    C1 C2 C3 . . 118.61(14) ?
    C1 C2 H2 . . 120.7 ?
    C3 C2 H2 . . 120.7 ?
    C2 C3 C4 . . 120.54(13) ?
    C2 C3 H3 . . 119.7 ?
    C4 C3 H3 . . 119.7 ?
    C5 C4 C3 . . 119.82(13) ?
    C5 C4 H4 . . 120.1 ?
    C3 C4 H4 . . 120.1 ?
    C4 C5 C6 . . 120.25(14) ?
    C4 C5 H5 . . 119.9 ?
    C6 C5 H5 . . 119.9 ?
    C1 C6 C5 . . 118.80(13) ?
    C1 C6 H6 . . 120.6 ?
    C5 C6 H6 . . 120.6 ?
    N1 C7 O1 . . 121.67(11) ?
    N1 C7 C8 . . 123.96(12) ?
    O1 C7 C8 . . 114.37(11) ?
    N2 C8 C7 . . 121.57(12) ?
    N2 C8 H8 . . 119.2 ?
    C7 C8 H8 . . 119.2 ?
    N2 C9 C10 . . 119.73(11) ?
    N2 C9 C14 . . 120.73(12) ?
    C10 C9 C14 . . 119.54(12) ?
    C11 C10 C9 . . 120.18(12) ?
    C11 C10 H10 . . 119.9 ?
    C9 C10 H10 . . 119.9 ?
    C10 C11 C12 . . 120.33(12) ?
    C10 C11 H11 . . 119.8 ?
    C12 C11 H11 . . 119.8 ?
    C13 C12 C11 . . 120.57(12) ?
    C13 C12 H12 . . 119.7 ?
    C11 C12 H12 . . 119.7 ?
    C12 C13 C14 . . 120.16(12) ?
    C12 C13 H13 . . 119.9 ?
    C14 C13 H13 . . 119.9 ?
    N1 C14 C13 . . 119.60(11) ?
    N1 C14 C9 . . 121.18(12) ?
    C13 C14 C9 . . 119.22(12) ?
loop_
    _geom_torsion_atom_site_label_1
    _geom_torsion_atom_site_label_2
    _geom_torsion_atom_site_label_3
    _geom_torsion_atom_site_label_4
    _geom_torsion_site_symmetry_1
    _geom_torsion_site_symmetry_2
    _geom_torsion_site_symmetry_3
    _geom_torsion_site_symmetry_4
    _geom_torsion
    _geom_torsion_publ_flag
    C7 O1 C1 C6 . . . . -117.62(13) ?
    C7 O1 C1 C2 . . . . 66.18(16) ?
    C6 C1 C2 C3 . . . . 0.5(2) ?
    O1 C1 C2 C3 . . . . 176.56(12) ?
    C1 C2 C3 C4 . . . . -0.4(2) ?
    C2 C3 C4 C5 . . . . 0.0(2) ?
    C3 C4 C5 C6 . . . . 0.3(2) ?
    C2 C1 C6 C5 . . . . -0.2(2) ?
    O1 C1 C6 C5 . . . . -176.37(11) ?
    C4 C5 C6 C1 . . . . -0.2(2) ?
    C14 N1 C7 O1 . . . . 179.35(11) ?
    C14 N1 C7 C8 . . . . 0.49(18) ?
    C1 O1 C7 N1 . . . . -1.81(18) ?
    C1 O1 C7 C8 . . . . 177.15(10) ?
    C9 N2 C8 C7 . . . . -0.45(18) ?
    N1 C7 C8 N2 . . . . 0.3(2) ?
    O1 C7 C8 N2 . . . . -178.58(11) ?
    C8 N2 C9 C10 . . . . 179.57(11) ?
    C8 N2 C9 C14 . . . . -0.26(17) ?
    N2 C9 C10 C11 . . . . -179.85(12) ?
    C14 C9 C10 C11 . . . . -0.03(19) ?
    C9 C10 C11 C12 . . . . -0.3(2) ?
    C10 C11 C12 C13 . . . . 0.0(2) ?
    C11 C12 C13 C14 . . . . 0.6(2) ?
    C7 N1 C14 C13 . . . . 179.44(12) ?
    C7 N1 C14 C9 . . . . -1.19(17) ?
    C12 C13 C14 N1 . . . . 178.41(11) ?
    C12 C13 C14 C9 . . . . -0.98(19) ?
    N2 C9 C14 N1 . . . . 1.12(18) ?
    C10 C9 C14 N1 . . . . -178.70(11) ?
    N2 C9 C14 C13 . . . . -179.50(12) ?
    C10 C9 C14 C13 . . . . 0.68(18) ?
