# Supplementary material for: Phenyl quinoxalin-2-yl ether
Source: Acta Crystallogr Sect E Struct Rep Online. 2008 Aug 23;64(Pt 9):o1820. doi: 10.1107/S1600536808026809 (PMC2960479; doi:10.1107/S1600536808026809)
Supplement: Supplementary file 2 [file e-64-o1820-Isup2.hkl]

# 
# h,k,l, Fc-squared, Fo-squared, sigma(Fo-squared) and status flag 
# 
data_I
_shelx_title '  C2/c' 
_shelx_refln_list_code          4 
_shelx_F_calc_maximum      303.29 
_exptl_crystal_F_000       928.00 
_reflns_d_resolution_high  0.7697 
 
loop_ 
 _symmetry_equiv_pos_as_xyz 
 'x, y, z' 
 '-x, y, -z+1/2' 
 'x+1/2, y+1/2, z' 
 '-x+1/2, y+1/2, -z+1/2' 
 '-x, -y, -z' 
 'x, -y, z-1/2' 
 '-x+1/2, -y+1/2, -z' 
 'x+1/2, -y+1/2, z-1/2' 
 
_cell_length_a    18.1748 
_cell_length_b     6.6589 
_cell_length_c    19.4883 
_cell_angle_alpha  90.000 
_cell_angle_beta  112.937 
_cell_angle_gamma  90.000 
 
_shelx_F_squared_multiplier     1.000 
 
loop_ 
 _refln_index_h 
 _refln_index_k 
 _refln_index_l 
 _refln_F_squared_calc 
 _refln_F_squared_meas 
 _refln_F_squared_sigma 
 _refln_observed_status 
   2   0   0     1168.35     1090.25     32.83 o 
   4   0   0      656.88      629.47     12.91 o 
   6   0   0      631.62      619.21     15.03 o 
   8   0   0     2785.58     2840.11     55.96 o 
  10   0   0     1013.61     1104.92     26.11 o 
  12   0   0        1.64        0.77      4.48 o 
  14   0   0     2040.07     2113.06     76.96 o 
  16   0   0     1896.84     1895.00     78.20 o 
  18   0   0     1775.40     1765.56     80.69 o 
  20   0   0      573.54      728.91     55.16 o 
   1   1   0     2171.13     2046.22     32.14 o 
   3   1   0      448.68      453.29      9.93 o 
   5   1   0       14.71       18.08      5.85 o 
   7   1   0      976.37     1095.56     24.68 o 
   9   1   0       30.28       56.90      6.30 o 
  11   1   0      317.16      277.48     16.76 o 
  13   1   0      647.17      628.17     20.28 o 
  15   1   0      254.83      285.06     22.29 o 
  17   1   0       21.95       13.23      9.56 o 
  19   1   0       11.22        4.60      9.41 o 
  21   1   0       12.96        4.25     10.81 o 
   0   2   0    91983.85    87408.63   1526.42 o 
   2   2   0    12702.86    12603.28     98.87 o 
   4   2   0       29.86       29.55      3.32 o 
   6   2   0       52.65       46.30      4.73 o 
   8   2   0      937.73     1015.79     46.89 o 
  10   2   0      142.07      127.56     11.40 o 
  12   2   0      217.51      195.32     19.07 o 
  14   2   0      787.63      782.07     24.76 o 
  16   2   0      247.10      213.29     15.51 o 
  18   2   0       25.91       39.50     16.73 o 
  20   2   0       19.46       24.38     18.86 o 
   1   3   0     1049.23     1035.15     16.87 o 
   3   3   0     1439.07     1447.36     20.88 o 
   5   3   0      297.76      285.26      9.22 o 
   7   3   0     2539.00     2774.91     45.52 o 
   9   3   0      503.81      566.48     16.38 o 
  11   3   0        8.18        6.85      6.06 o 
  13   3   0     1851.56     1882.15     47.66 o 
  15   3   0       59.38       41.59     10.49 o 
  17   3   0      130.90      159.70     28.02 o 
  19   3   0       40.91       19.93     18.68 o 
   0   4   0        2.35       -2.03      4.17 o 
   2   4   0     3110.50     3306.44     34.70 o 
   4   4   0      196.37      200.98      7.94 o 
   6   4   0     1453.82     1467.43     26.95 o 
   8   4   0      240.89      241.57     11.68 o 
  10   4   0       10.55        4.70      6.22 o 
  12   4   0      165.61      182.84     16.54 o 
  14   4   0      489.28      513.15     27.09 o 
  16   4   0       44.19       22.76     10.08 o 
  18   4   0      208.13      219.48     33.54 o 
   1   5   0      143.53      145.24      8.00 o 
   3   5   0      483.90      520.86     13.51 o 
   5   5   0       75.94       81.71      6.67 o 
   7   5   0     1004.76     1084.81     26.49 o 
   9   5   0      120.65       96.82     13.26 o 
  11   5   0      302.22      263.12     19.72 o 
  13   5   0      186.98      159.96     17.80 o 
  15   5   0      522.70      590.52     30.89 o 
  17   5   0       49.62       51.25     14.16 o 
   0   6   0      131.90      145.00     11.85 o 
   2   6   0        5.56        5.07      4.47 o 
   4   6   0        5.55       -0.22      4.66 o 
   6   6   0     1258.64     1187.18     30.34 o 
   8   6   0      234.84      231.00     19.15 o 
  10   6   0       48.94       42.21     11.22 o 
  12   6   0       23.55       33.69     11.10 o 
  14   6   0      317.56      310.41     42.48 o 
   1   7   0      130.68      137.71     14.51 o 
   3   7   0        2.58        1.16      5.81 o 
   5   7   0       19.27       17.19      8.20 o 
   7   7   0      174.22      141.19     27.76 o 
   9   7   0        2.00       -1.42     12.81 o 
  11   7   0        0.06       -3.11     13.17 o 
   0   8   0       67.26       52.85     22.06 o 
   2   8   0        0.32       -5.01      9.68 o 
   4   8   0      352.86      341.88     67.66 o 
   6   8   0        1.60       16.28     16.55 o 
   8   8   0        2.94       11.57     16.46 o 
 -21   1   1       74.38       82.41     18.32 o 
 -19   1   1      566.40      651.57     50.71 o 
 -17   1   1      482.43      449.68     28.84 o 
 -15   1   1      141.92      146.72     12.37 o 
 -13   1   1        0.68       -1.96      3.92 o 
 -11   1   1     2540.36     2730.40     60.73 o 
  -9   1   1     9893.26    10695.56    112.67 o 
  -7   1   1      666.66      748.49     27.89 o 
  -5   1   1     1387.98     1356.81     20.84 o 
  -3   1   1    19994.41    19611.90    204.81 o 
  -1   1   1     3661.38     3495.20     29.74 o 
   1   1   1    10604.52    10303.72     90.61 o 
   3   1   1      872.88      764.06     17.30 o 
   5   1   1      408.80      375.75     15.80 o 
   7   1   1     1805.43     1914.19     45.07 o 
   9   1   1     2881.09     3065.63     43.11 o 
  11   1   1     1365.10     1337.27     27.99 o 
  13   1   1     2438.40     2424.35     43.79 o 
  15   1   1     3254.79     3243.84     73.12 o 
  17   1   1        9.68        0.89     20.64 o 
  19   1   1       77.07      116.35     21.75 o 
  21   1   1      619.84      856.89     46.84 o 
 -20   2   1       76.89       54.00     20.64 o 
 -18   2   1       66.74       24.29     16.28 o 
 -16   2   1      272.50      236.49     18.92 o 
 -14   2   1       68.74       64.80     10.82 o 
 -12   2   1      270.74      307.42     17.76 o 
 -10   2   1      478.11      481.84     19.66 o 
  -8   2   1      766.63      724.03     21.95 o 
  -6   2   1      597.41      613.66     11.97 o 
  -4   2   1     6003.54     6045.78     52.94 o 
  -2   2   1    60273.55    57788.45    638.47 o 
   0   2   1     4772.31     4656.22     48.10 o 
   2   2   1     3082.39     2993.96     26.94 o 
   4   2   1       19.91       26.46      3.76 o 
   6   2   1      264.79      316.82     10.63 o 
   8   2   1      304.24      291.13     12.14 o 
  10   2   1      913.32      968.34     23.94 o 
  12   2   1      442.12      430.77     26.19 o 
  14   2   1     3372.44     3425.67     56.37 o 
  16   2   1      289.89      284.59     23.81 o 
  18   2   1        1.09       -9.13      8.00 o 
  20   2   1      162.82      237.54     37.99 o 
 -19   3   1        3.50      -13.88     10.94 o 
 -17   3   1      140.25      159.48     17.78 o 
 -15   3   1       32.58       19.57      8.39 o 
 -13   3   1      965.25      944.60     32.45 o 
 -11   3   1      641.94      659.95     18.53 o 
  -9   3   1     1330.82     1399.66     35.42 o 
  -7   3   1      638.07      697.62     15.26 o 
  -5   3   1     1616.70     1713.46     23.29 o 
  -3   3   1     3517.54     3567.06     50.03 o 
  -1   3   1      786.13      755.49     16.25 o 
   1   3   1     1380.08     1367.82     17.85 o 
   3   3   1       32.08       29.05      3.45 o 
   5   3   1      124.54      137.82      9.52 o 
   7   3   1     3298.46     3444.61     46.05 o 
   9   3   1     1291.43     1340.40     26.92 o 
  11   3   1       68.90       61.07      7.79 o 
  13   3   1      387.42      379.34     16.69 o 
  15   3   1      101.01       98.37     14.34 o 
  17   3   1        4.66       -6.41     10.41 o 
  19   3   1       94.86       75.53     23.22 o 
 -18   4   1        1.74        8.54      9.59 o 
 -16   4   1      499.38      403.56     26.06 o 
 -14   4   1     1396.62     1348.13     45.64 o 
 -12   4   1        3.42        4.49      6.58 o 
 -10   4   1       11.00        7.45      5.91 o 
  -8   4   1      172.90      172.52     13.14 o 
  -6   4   1      272.23      299.97     10.56 o 
  -4   4   1       87.55      100.60      7.31 o 
  -2   4   1     6520.06     6663.40     57.09 o 
   0   4   1      795.95      861.59     17.46 o 
   2   4   1     1143.07     1163.90     18.51 o 
   4   4   1     1543.58     1439.64     21.16 o 
   6   4   1        0.01        2.31      3.23 o 
   8   4   1        7.98       14.95      4.13 o 
  10   4   1      100.93      101.10     12.70 o 
  12   4   1      118.78      159.53     16.19 o 
  14   4   1     1940.92     1902.62     52.34 o 
  16   4   1      619.01      652.55     37.23 o 
  18   4   1       23.98       24.47     18.42 o 
 -17   5   1        2.07       10.74     10.27 o 
 -15   5   1      336.12      308.63     23.84 o 
 -13   5   1      449.17      367.25     23.89 o 
 -11   5   1      250.61      221.95     18.21 o 
  -9   5   1      135.08      120.85     13.81 o 
  -7   5   1      661.63      646.31     19.01 o 
  -5   5   1      112.09      133.88     10.09 o 
  -3   5   1      951.74      963.91     18.21 o 
  -1   5   1      539.40      535.45     20.41 o 
   1   5   1        3.22        1.64      3.39 o 
   3   5   1        3.53        0.21      3.48 o 
   5   5   1      435.33      397.08     14.10 o 
   7   5   1     3700.75     3616.01     53.59 o 
   9   5   1        0.82        0.85      6.11 o 
  11   5   1       20.32       32.00     21.49 o 
  13   5   1       81.03       98.57     21.66 o 
  15   5   1      188.63      207.94     21.25 o 
  17   5   1        6.06       16.08     11.33 o 
 -16   6   1     1717.59     1668.85     79.45 o 
 -14   6   1     1788.36     1653.90     76.42 o 
 -12   6   1      114.55      145.60     17.50 o 
 -10   6   1        2.31        2.82      6.93 o 
  -8   6   1      208.09      216.61     14.57 o 
  -6   6   1       83.42       84.30     13.30 o 
  -4   6   1      181.44      172.71     16.42 o 
  -2   6   1      421.22      420.92     13.75 o 
   0   6   1      237.28      240.97     11.16 o 
   2   6   1      126.71      123.20      8.75 o 
   4   6   1       17.85       20.62      6.51 o 
   6   6   1       12.58       13.23      6.57 o 
   8   6   1       14.73        3.57     21.66 o 
  10   6   1       31.60       10.67      8.55 o 
  12   6   1      173.45      174.96     19.40 o 
  14   6   1     1260.95     1188.51     45.70 o 
 -13   7   1       90.23      112.28     28.02 o 
 -11   7   1       24.01        8.99     15.12 o 
  -9   7   1       50.92       31.58     16.99 o 
  -7   7   1      183.82      165.27     18.58 o 
  -5   7   1       20.99       28.46      9.15 o 
  -3   7   1       82.97       85.18     12.25 o 
  -1   7   1       12.03       22.59      6.95 o 
   1   7   1       91.99      114.82     12.92 o 
   3   7   1       70.18      112.24     12.99 o 
   5   7   1     1041.45     1020.65     30.76 o 
   7   7   1     1745.70     1599.50     49.77 o 
   9   7   1        4.22        5.84     10.54 o 
  11   7   1       67.16       75.00     23.13 o 
  -8   8   1      143.68      193.77     34.07 o 
  -6   8   1       12.37       20.23     16.90 o 
  -4   8   1       32.69       37.64     30.20 o 
  -2   8   1      354.00      350.73     27.04 o 
   0   8   1       64.59       73.73     15.92 o 
   2   8   1      202.91      197.21     57.38 o 
   4   8   1      510.00      468.80     30.47 o 
   6   8   1       59.47       52.58     23.04 o 
 -22   0   2       40.00       14.86     15.12 o 
 -20   0   2      359.49      270.28     37.99 o 
 -18   0   2     1060.42      889.14     54.98 o 
 -16   0   2     1063.75     1073.92     55.87 o 
 -14   0   2       22.04       43.43      8.66 o 
 -12   0   2      216.52      235.83     14.90 o 
 -10   0   2       29.07       36.19      7.65 o 
  -8   0   2     2414.76     2392.88     39.86 o 
  -6   0   2      908.72      862.21     18.91 o 
  -4   0   2     1387.24     1482.53     18.95 o 
  -2   0   2    14044.11    13410.83    141.95 o 
   0   0   2    25335.39    23103.22    344.30 o 
   2   0   2    25063.87    23062.39    341.90 o 
   4   0   2       43.68       43.81      8.27 o 
   6   0   2      359.53      347.52     11.13 o 
   8   0   2      829.74      884.70     32.87 o 
  10   0   2        0.00       16.13      4.69 o 
  12   0   2     2803.33     2901.31     49.98 o 
  14   0   2      943.32      895.99     50.18 o 
  16   0   2        1.64        1.25     10.77 o 
  18   0   2        0.05       -8.90     11.39 o 
  20   0   2      180.11      260.50     40.30 o 
 -21   1   2      106.81      166.50     23.30 o 
 -19   1   2      103.40       98.13     21.35 o 
 -17   1   2      188.88      177.65     66.50 o 
 -15   1   2       79.97       85.49     10.16 o 
 -13   1   2      255.52      231.19     13.26 o 
 -11   1   2      376.72      433.92     15.37 o 
  -9   1   2        0.14       -2.12      2.99 o 
  -7   1   2     5663.71     5841.53     75.76 o 
  -5   1   2     7461.65     7315.28     71.41 o 
  -3   1   2       50.17       34.09      3.16 o 
  -1   1   2     1139.30     1062.60     18.29 o 
   1   1   2     1854.07     1770.07     17.74 o 
   3   1   2      296.55      272.38      9.73 o 
   5   1   2      400.52      402.77     11.08 o 
   7   1   2       71.33       79.10      6.37 o 
   9   1   2      850.09      923.71     21.17 o 
  11   1   2     1903.13     1928.20     34.89 o 
  13   1   2     1896.25     1929.79     38.06 o 
  15   1   2      136.14      141.48     24.51 o 
  17   1   2      133.56      165.88     21.03 o 
  19   1   2        2.40        2.29     17.26 o 
 -20   2   2       30.59       24.29     16.55 o 
 -18   2   2       75.91       59.43     18.77 o 
 -16   2   2       85.21       44.50     10.60 o 
 -14   2   2       57.91       36.12      9.00 o 
 -12   2   2      813.32      831.06     27.54 o 
 -10   2   2       72.27       93.54      9.97 o 
  -8   2   2     1785.23     1972.65     32.34 o 
  -6   2   2        3.29        2.14      2.06 o 
  -4   2   2     2538.80     2563.83     26.37 o 
  -2   2   2    17276.08    17297.15    131.53 o 
   0   2   2    33993.84    33127.14    343.00 o 
   2   2   2      327.53      283.34      7.40 o 
   4   2   2       26.83       25.96      4.02 o 
   6   2   2      201.63      189.21      5.94 o 
   8   2   2        5.13        5.47      3.71 o 
  10   2   2       18.66        6.08      4.34 o 
  12   2   2     2004.33     2014.92     39.18 o 
  14   2   2     2419.75     2487.85     76.13 o 
  16   2   2        0.10       -7.37      7.26 o 
  18   2   2       37.91       47.35     14.10 o 
  20   2   2      284.67      277.58     40.39 o 
 -21   3   2       48.76       27.31     20.64 o 
 -19   3   2       13.78        8.45     12.90 o 
 -17   3   2      239.17      224.16     33.81 o 
 -15   3   2      264.11      273.19     20.10 o 
 -13   3   2      171.22      180.37     15.54 o 
 -11   3   2      793.13      874.13     20.54 o 
  -9   3   2       11.11       14.57      3.66 o 
  -7   3   2     2619.74     2917.56     59.39 o 
  -5   3   2     1653.34     1757.20     22.82 o 
  -3   3   2      203.57      203.26      7.15 o 
  -1   3   2      906.52      815.99     16.86 o 
   1   3   2      501.35      490.10     11.36 o 
   3   3   2      279.43      260.86      8.52 o 
   5   3   2     1110.34      999.13     17.14 o 
   7   3   2      982.92     1006.81     17.45 o 
   9   3   2      743.71      781.44     23.10 o 
  11   3   2     1389.92     1320.38     29.33 o 
  13   3   2     1849.37     1811.37     36.96 o 
  15   3   2      165.64      191.27     18.15 o 
  17   3   2       77.33       86.12     24.29 o 
  19   3   2        0.60        9.70     14.77 o 
 -18   4   2       22.78       25.50     11.07 o 
 -16   4   2      796.68      695.36     32.05 o 
 -14   4   2        4.83       -1.74      8.01 o 
 -12   4   2      579.35      557.67     25.28 o 
 -10   4   2      419.26      383.32     20.03 o 
  -8   4   2      412.65      404.55     18.96 o 
  -6   4   2        7.49        8.64      3.46 o 
  -4   4   2     1590.21     1563.64     23.58 o 
  -2   4   2    11201.52    11262.54     96.75 o 
   0   4   2     3260.82     3326.24     39.35 o 
   2   4   2     2061.63     2117.75     29.71 o 
   4   4   2      230.56      264.09     14.99 o 
   6   4   2        2.05        0.68      3.44 o 
   8   4   2       94.66       85.23      8.78 o 
  10   4   2       26.25       29.88      6.92 o 
  12   4   2      797.40      830.24     32.70 o 
  14   4   2     2148.01     2242.41     63.79 o 
  16   4   2      297.79      307.26     33.05 o 
  18   4   2        3.39        8.36     14.95 o 
 -17   5   2       12.69       10.29     10.67 o 
 -15   5   2      557.14      520.72     28.71 o 
 -13   5   2      111.84       95.02     21.75 o 
 -11   5   2       70.25       73.65     12.54 o 
  -9   5   2        7.33       10.76      5.70 o 
  -7   5   2       68.65       74.53      9.35 o 
  -5   5   2       44.13       53.67      7.88 o 
  -3   5   2      773.86      766.05     15.97 o 
  -1   5   2      287.12      284.66     16.48 o 
   1   5   2        8.45        9.59      4.44 o 
   3   5   2      306.66      303.71     12.31 o 
   5   5   2      169.42      165.71      9.75 o 
   7   5   2      108.31      131.56     10.78 o 
   9   5   2      198.60      191.47     17.52 o 
  11   5   2       58.17       53.24     11.23 o 
  13   5   2       15.47       24.69      9.33 o 
  15   5   2      309.72      319.69     30.07 o 
 -16   6   2      188.56      206.49     32.65 o 
 -14   6   2       49.86       66.10     20.64 o 
 -12   6   2      221.92      181.67     28.65 o 
 -10   6   2      197.94      178.67     17.68 o 
  -8   6   2       37.80       31.63      6.89 o 
  -6   6   2        6.14        0.65      6.97 o 
  -4   6   2      984.79      965.69     23.53 o 
  -2   6   2     1391.55     1433.86     28.56 o 
   0   6   2      421.02      414.95     13.95 o 
   2   6   2      220.29      247.11     17.01 o 
   4   6   2        0.92        0.59      5.27 o 
   6   6   2       51.77       53.04      8.98 o 
   8   6   2       36.59       46.75     11.34 o 
  10   6   2        5.97       -5.10     15.57 o 
  12   6   2       19.48       20.32      9.86 o 
  14   6   2      176.18      176.96     21.15 o 
 -13   7   2       11.26       22.42     16.99 o 
 -11   7   2       12.31        7.83     12.81 o 
  -9   7   2       21.12       22.69     15.75 o 
  -7   7   2       35.51       35.16     10.68 o 
  -5   7   2       40.68       60.86     14.03 o 
  -3   7   2     1343.13     1332.06     53.48 o 
  -1   7   2      384.96      408.35     25.49 o 
   1   7   2      129.35      149.93     16.92 o 
   3   7   2      196.02      220.02     16.24 o 
   5   7   2       66.98       59.96     10.86 o 
   7   7   2      109.77      100.20     16.18 o 
   9   7   2        5.85       -1.35      8.77 o 
  11   7   2        0.04        3.78      9.57 o 
  -8   8   2        1.18       17.88     17.97 o 
  -6   8   2       71.85       72.41     16.44 o 
  -4   8   2      563.88      582.66     27.70 o 
  -2   8   2      126.98      109.91     14.72 o 
   0   8   2      485.60      465.79     30.34 o 
   2   8   2      178.70      191.91     22.01 o 
   4   8   2        9.41        1.16     15.84 o 
   6   8   2       29.77       25.62     19.66 o 
 -21   1   3      275.39      266.37     38.17 o 
 -19   1   3     1260.08     1222.80     47.42 o 
 -17   1   3      686.00      720.96     34.51 o 
 -15   1   3        6.59        6.91      5.62 o 
 -13   1   3      103.83      100.34     14.76 o 
 -11   1   3     1557.66     1655.70     25.43 o 
  -9   1   3    15623.71    16914.75    391.15 o 
  -7   1   3      398.19      413.72     11.85 o 
  -5   1   3      752.20      729.35     13.98 o 
  -3   1   3    23580.14    22065.71    189.63 o 
  -1   1   3    47935.67    45829.11    570.41 o 
   1   1   3     4168.62     3813.43     33.51 o 
   3   1   3     5603.71     5334.01     68.50 o 
   5   1   3     2317.04     2323.81     31.47 o 
   7   1   3     1261.92     1522.20     26.07 o 
   9   1   3      488.71      586.92     22.08 o 
  11   1   3     2407.44     2414.38     45.02 o 
  13   1   3      197.31      208.47     40.66 o 
  15   1   3       15.03       29.62     11.12 o 
  17   1   3       38.11       15.84     10.62 o 
  19   1   3      154.33      308.30     29.44 o 
 -22   2   3        0.64       16.01     16.28 o 
 -20   2   3      236.07      258.45     36.39 o 
 -18   2   3       77.85       37.62     11.15 o 
 -16   2   3     1970.78     1744.85     47.08 o 
 -14   2   3       61.43       59.89     10.55 o 
 -12   2   3       12.29       29.30      7.75 o 
 -10   2   3       37.95       57.57      8.46 o 
  -8   2   3        0.49        3.55      3.22 o 
  -6   2   3      641.96      677.51     10.76 o 
  -4   2   3      696.75      753.94     15.70 o 
  -2   2   3     2355.46     2429.92     29.16 o 
   0   2   3     9167.67     9431.46    108.64 o 
   2   2   3      369.14      348.22      9.62 o 
   4   2   3      737.57      714.14     11.24 o 
   6   2   3      346.84      341.45      7.30 o 
   8   2   3      775.52      719.13     23.84 o 
  10   2   3      376.00      355.73     15.23 o 
  12   2   3     1394.36     1379.86     32.04 o 
  14   2   3      658.63      616.20     30.67 o 
  16   2   3      101.53      111.63     17.99 o 
  18   2   3        2.83        0.30      9.25 o 
 -21   3   3       53.37       72.33     24.38 o 
 -19   3   3       36.80       20.85     23.75 o 
 -17   3   3        3.27        5.54      7.67 o 
 -15   3   3      373.10      331.27     34.30 o 
 -13   3   3       98.10       87.47     11.98 o 
 -11   3   3      679.19      741.48     26.15 o 
  -9   3   3     1331.67     1471.28     21.96 o 
  -7   3   3        4.41        7.40      2.57 o 
  -5   3   3        0.05       -2.92      1.95 o 
  -3   3   3      651.20      712.63     12.81 o 
  -1   3   3      218.96      213.06     18.02 o 
   1   3   3     1519.01     1579.00     25.92 o 
   3   3   3     1497.80     1483.42     21.79 o 
   5   3   3     3456.87     3414.56     37.74 o 
   7   3   3      417.41      406.05     10.71 o 
   9   3   3      687.42      622.02     27.86 o 
  11   3   3       34.35       29.75      6.91 o 
  13   3   3      420.40      397.71     17.96 o 
  15   3   3       67.97      115.75     24.64 o 
  17   3   3      275.60      352.49     40.92 o 
  19   3   3       26.32       46.80     21.35 o 
 -20   4   3       32.36       42.62     20.55 o 
 -18   4   3        5.61        9.66      9.06 o 
 -16   4   3     1630.20     1566.70     47.75 o 
 -14   4   3       30.54       24.04      9.07 o 
 -12   4   3       12.42       15.57      7.74 o 
 -10   4   3       81.92       90.79      9.79 o 
  -8   4   3      176.85      178.68     11.44 o 
  -6   4   3        1.82        4.54      3.01 o 
  -4   4   3     1191.66     1366.96     23.64 o 
  -2   4   3    16241.35    16310.95    132.46 o 
   0   4   3        0.00        0.73      4.63 o 
   2   4   3      171.74      185.25      9.00 o 
   4   4   3       81.48       64.09      6.05 o 
   6   4   3      695.07      753.20     16.91 o 
   8   4   3       48.32       51.35      7.89 o 
  10   4   3        3.07        5.38      5.28 o 
  12   4   3       46.66       70.77     12.77 o 
  14   4   3     2960.81     3035.66    101.51 o 
  16   4   3        1.93        0.09     13.35 o 
  18   4   3       73.52      140.39     31.58 o 
 -17   5   3       13.08       13.35     14.77 o 
 -15   5   3       41.22       43.32     11.84 o 
 -13   5   3      293.86      258.17     20.26 o 
 -11   5   3        5.90       -3.34      5.85 o 
  -9   5   3      593.66      556.66     20.65 o 
  -7   5   3      112.55      102.13      9.94 o 
  -5   5   3      181.06      197.55     12.13 o 
  -3   5   3        0.43        3.41      4.01 o 
  -1   5   3       17.43       22.35      6.30 o 
   1   5   3        9.97       17.44      9.75 o 
   3   5   3       85.58       88.76      9.16 o 
   5   5   3     4507.18     4465.47     52.80 o 
   7   5   3      816.43      841.86     24.48 o 
   9   5   3       58.92       70.72     12.68 o 
  11   5   3       16.95       10.78      9.34 o 
  13   5   3     1285.13     1258.42     44.32 o 
  15   5   3       16.55       23.32     11.05 o 
 -16   6   3      275.59      266.46     35.85 o 
 -14   6   3       92.50      115.75     25.53 o 
 -12   6   3       19.63       12.54     12.99 o 
 -10   6   3        4.26        5.14      9.74 o 
  -8   6   3        0.45       -7.56      7.73 o 
  -6   6   3       53.87       36.74      8.69 o 
  -4   6   3     1358.74     1287.03     27.15 o 
  -2   6   3     7274.41     7355.10     78.37 o 
   0   6   3      288.86      313.81     16.18 o 
   2   6   3        5.56       12.31      5.50 o 
   4   6   3       52.15       61.53      8.23 o 
   6   6   3       20.17       10.51      7.71 o 
   8   6   3      168.22      170.16     18.46 o 
  10   6   3       57.01       46.92     12.49 o 
  12   6   3      223.04      220.53     21.91 o 
  14   6   3     1613.01     1658.81    111.08 o 
 -13   7   3       15.68       20.20     17.35 o 
 -11   7   3       85.31       51.87     20.02 o 
  -9   7   3       52.45       26.60     16.28 o 
  -7   7   3      190.66      191.49     21.51 o 
  -5   7   3      198.98      186.30     16.08 o 
  -3   7   3      356.04      289.58     18.89 o 
  -1   7   3      487.45      529.53     19.98 o 
   1   7   3        3.72       -4.47      6.46 o 
   3   7   3      134.35      136.80     14.11 o 
   5   7   3     1637.60     1659.92     52.62 o 
   7   7   3      587.02      601.80     32.05 o 
   9   7   3       22.59       32.59     14.68 o 
  11   7   3        1.70       -0.58      9.37 o 
  -8   8   3      143.71      131.23     30.69 o 
  -6   8   3      228.75      211.34     19.37 o 
  -4   8   3      477.44      436.56     30.25 o 
  -2   8   3      766.91      812.63     31.01 o 
   0   8   3       25.57       19.80      9.52 o 
   2   8   3       58.96       70.90     21.41 o 
   4   8   3        5.10      -14.41     13.52 o 
   6   8   3       42.61       23.13     18.59 o 
 -22   0   4      649.29      751.15     56.58 o 
 -20   0   4     1369.67     1476.32     74.64 o 
 -18   0   4     4358.22     3790.72    117.70 o 
 -16   0   4     1967.64     1856.54     57.74 o 
 -14   0   4       88.17      110.90     12.28 o 
 -12   0   4       10.09       13.17      5.73 o 
 -10   0   4     1361.14     1554.22     33.56 o 
  -8   0   4     2019.97     2177.70     31.49 o 
  -6   0   4     5599.06     5681.78     70.58 o 
  -4   0   4    17347.82    16458.85    467.12 o 
  -2   0   4    13128.20    12338.13    132.99 o 
   0   0   4     1364.58     1168.68     27.31 o 
   2   0   4     4150.69     3975.33     75.18 o 
   4   0   4     8028.79     8163.73    142.88 o 
   6   0   4     3345.70     3634.79     49.51 o 
   8   0   4       83.65      104.30      8.01 o 
  10   0   4     6169.77     6009.40     79.93 o 
  12   0   4    20240.41    19925.31    351.24 o 
  14   0   4      493.92      446.97     38.88 o 
  16   0   4      100.25       95.73     25.09 o 
  18   0   4      101.45       85.76     24.73 o 
  20   0   4      410.26      464.85     53.11 o 
 -21   1   4      127.70      158.98     31.94 o 
 -19   1   4        3.35       14.86     14.23 o 
 -17   1   4       29.22        8.90      7.84 o 
 -15   1   4       46.27       34.09      8.80 o 
 -13   1   4       11.38       10.99      4.65 o 
 -11   1   4      520.57      543.95     26.11 o 
  -9   1   4      317.59      355.61     12.43 o 
  -7   1   4     2128.88     2204.01     30.93 o 
  -5   1   4    19223.44    18347.92    139.62 o 
  -3   1   4    12773.35    12097.96    108.75 o 
  -1   1   4     3222.49     3134.05     30.23 o 
   1   1   4       87.14       79.40      4.94 o 
   3   1   4      822.93      768.32     19.22 o 
   5   1   4      491.07      510.94     16.38 o 
   7   1   4      137.52      140.69      8.18 o 
   9   1   4      440.51      434.82     14.67 o 
  11   1   4        0.23        4.76      5.90 o 
  13   1   4      793.59      821.70     34.16 o 
  15   1   4      207.53      188.65     20.98 o 
  17   1   4        6.31       -2.38      9.32 o 
  19   1   4       90.44      166.12     24.19 o 
 -22   2   4      303.85      328.11     42.26 o 
 -20   2   4       87.14      136.39     28.91 o 
 -18   2   4     1071.14      927.03     36.24 o 
 -16   2   4      624.45      522.32     31.76 o 
 -14   2   4      422.37      387.56     20.40 o 
 -12   2   4        8.45        3.52      5.25 o 
 -10   2   4      335.08      353.57     16.61 o 
  -8   2   4      100.58      112.54     10.73 o 
  -6   2   4     2035.34     2039.36     29.67 o 
  -4   2   4     5472.65     5122.31     65.91 o 
  -2   2   4     8413.84     8422.68     79.92 o 
   0   2   4     1794.36     1724.16     34.74 o 
   2   2   4      171.47      150.57     12.95 o 
   4   2   4     1028.36     1103.23     14.66 o 
   6   2   4        0.03        4.23      2.82 o 
   8   2   4        4.49        3.53      3.83 o 
  10   2   4     1303.52     1305.83     29.19 o 
  12   2   4    10878.08    10662.89    119.50 o 
  14   2   4      612.87      586.20     31.32 o 
  16   2   4        0.16       -0.95     11.52 o 
  18   2   4        9.36        4.98     10.77 o 
 -21   3   4       44.06       46.35     21.17 o 
 -19   3   4       35.72       18.82     10.46 o 
 -17   3   4        6.86       12.99      8.68 o 
 -15   3   4      404.65      367.42     36.97 o 
 -13   3   4      155.34      134.18     16.95 o 
 -11   3   4     1383.49     1478.01     31.64 o 
  -9   3   4      261.18      284.97     12.99 o 
  -7   3   4      562.86      570.66     16.14 o 
  -5   3   4     2998.88     3163.91     41.63 o 
  -3   3   4     1614.60     1758.69     36.84 o 
  -1   3   4     7426.49     7393.65     96.97 o 
   1   3   4      194.39      201.95      9.39 o 
   3   3   4     3872.03     3841.34     41.23 o 
   5   3   4     1214.42     1327.05     20.69 o 
   7   3   4       63.86       69.09      7.68 o 
   9   3   4      319.44      332.76     14.95 o 
  11   3   4      242.71      255.56     17.14 o 
  13   3   4      234.02      240.40     17.72 o 
  15   3   4        0.24       -6.14     10.41 o 
  17   3   4       18.66       25.44     15.75 o 
 -20   4   4      179.66      211.18     23.02 o 
 -18   4   4       90.56      102.59     22.46 o 
 -16   4   4       21.00       12.55     13.57 o 
 -14   4   4      827.20      750.78     60.36 o 
 -12   4   4      109.74       96.79     19.88 o 
 -10   4   4      178.55      156.24     11.86 o 
  -8   4   4       21.23       27.60      5.86 o 
  -6   4   4        9.02        2.92      3.86 o 
  -4   4   4      362.46      428.95     14.13 o 
  -2   4   4     2839.66     2842.63     39.88 o 
   0   4   4     1033.56     1119.66     42.05 o 
   2   4   4      289.18      324.04     11.40 o 
   4   4   4      164.53      183.32      9.59 o 
   6   4   4       18.61       28.21      5.03 o 
   8   4   4       17.45       16.07      5.66 o 
  10   4   4      101.22      115.53     21.08 o 
  12   4   4     1737.65     1595.46     46.62 o 
  14   4   4      480.71      480.39     27.59 o 
  16   4   4       20.12       19.84     15.57 o 
 -17   5   4       39.43        2.76     12.81 o 
 -15   5   4      389.06      363.43     36.21 o 
 -13   5   4      287.09      305.23     24.24 o 
 -11   5   4     1080.81     1093.56     30.36 o 
  -9   5   4      186.32      208.37     13.57 o 
  -7   5   4       47.80       38.56      8.90 o 
  -5   5   4     1455.59     1420.28     29.92 o 
  -3   5   4      455.20      493.98     16.86 o 
  -1   5   4      606.04      651.33     25.36 o 
   1   5   4        6.25        5.47      4.45 o 
   3   5   4      552.34      575.70     16.75 o 
   5   5   4      285.44      288.11     12.51 o 
   7   5   4        0.33        3.03      5.11 o 
   9   5   4       38.60       29.99     15.17 o 
  11   5   4      263.55      219.72     20.03 o 
  13   5   4      692.42      716.86     34.11 o 
  15   5   4      493.28      576.47     32.74 o 
 -16   6   4       21.97        8.81     14.68 o 
 -14   6   4      193.33      191.72     30.69 o 
 -12   6   4      362.76      261.03     32.83 o 
 -10   6   4      222.02      191.12     32.61 o 
  -8   6   4        2.50        1.49      7.90 o 
  -6   6   4      232.25      216.01     22.15 o 
  -4   6   4     1266.17     1188.03     31.79 o 
  -2   6   4      323.36      293.36     20.04 o 
   0   6   4       31.26       40.04      7.66 o 
   2   6   4        3.07        7.18      5.21 o 
   4   6   4        5.90        1.10      4.82 o 
   6   6   4      731.26      725.17     32.07 o 
   8   6   4        0.00       -1.73      7.17 o 
  10   6   4        4.76        8.94      9.37 o 
  12   6   4       32.88       31.64     11.68 o 
 -13   7   4        0.05        2.85     14.32 o 
 -11   7   4     1109.39     1013.87     61.57 o 
  -9   7   4       17.42       25.45     10.39 o 
  -7   7   4        0.03       -0.35      7.85 o 
  -5   7   4       37.57       18.40      8.69 o 
  -3   7   4       70.26       66.06     11.41 o 
  -1   7   4       36.98       16.41     10.30 o 
   1   7   4      190.18      181.27     13.23 o 
   3   7   4      241.90      263.93     29.64 o 
   5   7   4        0.01       -4.05      7.58 o 
   7   7   4       37.99       38.76     16.95 o 
   9   7   4       82.78       82.77     16.70 o 
  -8   8   4        5.84       24.44     11.48 o 
  -6   8   4      174.41      159.90     18.00 o 
  -4   8   4      819.05      775.04     30.99 o 
  -2   8   4       31.69       26.22      9.67 o 
   0   8   4      191.83      173.94     17.40 o 
   2   8   4        6.77       -6.46      8.12 o 
   4   8   4        7.54       12.27     10.90 o 
   6   8   4      135.44       89.21     18.22 o 
 -21   1   5      261.51      222.95     34.16 o 
 -19   1   5      113.61      101.51     23.22 o 
 -17   1   5       93.58       66.19     11.75 o 
 -15   1   5       18.44       35.69      8.65 o 
 -13   1   5        1.22       -2.42      3.78 o 
 -11   1   5     2156.09     2275.49     31.23 o 
  -9   1   5      142.84      127.16      8.09 o 
  -7   1   5     1080.26     1186.55     16.76 o 
  -5   1   5     2144.91     2176.82     23.00 o 
  -3   1   5     4712.19     4422.94     46.06 o 
  -1   1   5        0.94       -0.76      1.59 o 
   1   1   5    11475.44    10950.21     86.80 o 
   3   1   5    12187.15    11663.16    111.41 o 
   5   1   5       44.94       37.58      4.77 o 
   7   1   5      258.61      269.60     11.96 o 
   9   1   5       37.76       20.56      5.03 o 
  11   1   5       21.73       26.26      6.14 o 
  13   1   5      342.61      331.29     24.06 o 
  15   1   5       50.58       43.98     12.91 o 
  17   1   5      117.14      101.47     27.14 o 
  19   1   5      365.48      402.21     34.15 o 
 -22   2   5      651.60      753.29     55.78 o 
 -20   2   5      189.78      145.02     27.58 o 
 -18   2   5      270.35      312.29     22.82 o 
 -16   2   5      284.68      258.53     19.33 o 
 -14   2   5        0.76       -0.74      4.92 o 
 -12   2   5      374.63      378.26     19.98 o 
 -10   2   5     4155.35     4037.73    115.78 o 
  -8   2   5     7082.91     7310.61     93.96 o 
  -6   2   5     6370.25     6283.42     66.65 o 
  -4   2   5     1753.78     1763.42     23.70 o 
  -2   2   5     2737.73     2697.08     43.38 o 
   0   2   5     2400.34     2409.86     51.00 o 
   2   2   5       52.75       47.85      3.98 o 
   4   2   5        0.00       -2.92      1.95 o 
   6   2   5        0.02        0.58      2.78 o 
   8   2   5      145.42      155.21      8.99 o 
  10   2   5     7521.28     7515.96     98.41 o 
  12   2   5      159.40      169.73     12.98 o 
  14   2   5     1100.35      996.31     40.10 o 
  16   2   5      204.59      210.24     23.78 o 
  18   2   5        7.01       22.27     20.42 o 
 -21   3   5       29.57        5.52     13.97 o 
 -19   3   5      134.02      118.61     17.37 o 
 -17   3   5      896.83      779.68     32.93 o 
 -15   3   5       94.02       94.21     20.64 o 
 -13   3   5      224.54      218.54     16.58 o 
 -11   3   5     1711.94     1822.40     35.37 o 
  -9   3   5     1765.49     1810.78     32.70 o 
  -7   3   5     4983.97     4762.52     57.98 o 
  -5   3   5      511.63      534.42     33.24 o 
  -3   3   5      853.57      892.67     16.81 o 
  -1   3   5     3697.76     3808.86     99.11 o 
   1   3   5     4217.90     4408.13     63.07 o 
   3   3   5     2306.93     2191.64     32.70 o 
   5   3   5     1026.86     1129.49     19.05 o 
   7   3   5      200.60      180.04     11.35 o 
   9   3   5      390.76      361.19     27.95 o 
  11   3   5     1618.33     1534.40     30.25 o 
  13   3   5      666.84      664.67     20.90 o 
  15   3   5       45.36       33.18     16.46 o 
  17   3   5       10.79       10.23     14.59 o 
 -20   4   5       32.01        7.83     16.28 o 
 -18   4   5        7.74       11.23      9.28 o 
 -16   4   5      225.67      243.59     31.63 o 
 -14   4   5       10.43        3.65      6.61 o 
 -12   4   5       22.91       19.29      7.81 o 
 -10   4   5      374.17      364.18     16.18 o 
  -8   4   5      192.21      202.02     11.60 o 
  -6   4   5      127.03      144.66     22.16 o 
  -4   4   5     1980.53     2161.03     33.78 o 
  -2   4   5     4345.67     4482.31     54.31 o 
   0   4   5        4.35        2.34     10.12 o 
   2   4   5       36.44       27.23      5.63 o 
   4   4   5       92.58      102.58      7.53 o 
   6   4   5      139.97      141.13     19.20 o 
   8   4   5        0.68        6.69      5.42 o 
  10   4   5     1359.36     1368.55     33.14 o 
  12   4   5       25.70       10.30      8.90 o 
  14   4   5      169.83      189.95     30.07 o 
  16   4   5       20.92       28.74     17.70 o 
 -19   5   5        6.99        0.71     16.46 o 
 -17   5   5       75.00       60.41     19.66 o 
 -15   5   5        6.03       -8.18     10.50 o 
 -13   5   5      317.81      346.30     25.62 o 
 -11   5   5      163.31      157.51     31.98 o 
  -9   5   5      180.29      190.55     20.64 o 
  -7   5   5      132.27      149.61     15.96 o 
  -5   5   5        6.12        1.68      4.52 o 
  -3   5   5     3562.05     3623.53     54.20 o 
  -1   5   5       77.38       84.44     11.05 o 
   1   5   5      115.83      116.41      9.08 o 
   3   5   5        3.13       -1.47      4.16 o 
   5   5   5      693.68      715.32     23.14 o 
   7   5   5        0.29       -2.66      5.27 o 
   9   5   5       29.24       49.43     11.76 o 
  11   5   5      171.25      137.06     17.31 o 
  13   5   5        8.57        9.98      8.85 o 
  15   5   5      297.34      285.76     38.79 o 
 -16   6   5       24.06        9.52     14.32 o 
 -14   6   5       26.79        7.47     13.26 o 
 -12   6   5      350.07      344.57     27.42 o 
 -10   6   5       17.75       22.20     18.37 o 
  -8   6   5       26.12       12.10      9.34 o 
  -6   6   5      166.85      157.89     18.15 o 
  -4   6   5     3879.38     3765.55     75.98 o 
  -2   6   5     2386.61     2277.12     51.63 o 
   0   6   5      830.82      854.61     24.58 o 
   2   6   5        6.25        5.32      5.44 o 
   4   6   5      146.47      156.50     13.88 o 
   6   6   5      241.33      249.05     21.42 o 
   8   6   5        0.79       -3.76      6.78 o 
  10   6   5        0.12       -4.49      8.77 o 
  12   6   5       54.36       83.35     17.84 o 
 -13   7   5      181.04      142.35     29.27 o 
 -11   7   5      485.52      569.16     60.72 o 
  -9   7   5      272.82      271.72     20.64 o 
  -7   7   5      164.06      169.79     16.34 o 
  -5   7   5       38.59       31.84      9.37 o 
  -3   7   5      283.22      291.56     19.15 o 
  -1   7   5      266.83      274.52     20.06 o 
   1   7   5       34.03       22.26      8.00 o 
   3   7   5       56.83       55.79     23.71 o 
   5   7   5      377.54      363.56     26.88 o 
   7   7   5      112.74      105.54     17.96 o 
   9   7   5      126.14      165.37     21.29 o 
  -8   8   5      160.03      175.88     19.08 o 
  -6   8   5      250.32      178.36     18.61 o 
  -4   8   5     2209.94     2112.25     48.28 o 
  -2   8   5      732.19      763.55     31.20 o 
   0   8   5      374.53      367.49     22.86 o 
   2   8   5        5.03       20.74     12.01 o 
   4   8   5      400.30      379.43     30.26 o 
 -18   0   6     1193.47     1000.12     35.34 o 
 -16   0   6      677.76      562.63     25.01 o 
 -14   0   6       14.66       10.30      6.22 o 
 -12   0   6     6985.12     7078.60    137.19 o 
 -10   0   6     4254.60     4685.28     68.29 o 
  -8   0   6       50.27       46.57      6.28 o 
  -6   0   6       39.43       30.42     12.32 o 
  -4   0   6        0.78        8.58     11.08 o 
  -2   0   6     2999.82     2614.85     40.32 o 
   0   0   6      899.35      832.81     19.26 o 
   2   0   6      830.03      864.41     30.07 o 
   4   0   6     4272.68     4229.24     89.77 o 
   6   0   6     5407.52     6032.07     76.16 o 
   8   0   6      992.69     1098.22     23.05 o 
  10   0   6     2536.54     2420.09     78.74 o 
  12   0   6    11047.30    10318.44    215.30 o 
  14   0   6       26.16       24.91     14.77 o 
  16   0   6       10.51       21.62     16.37 o 
  18   0   6      148.94      194.22     37.01 o 
 -23   1   6       47.63       88.34     26.25 o 
 -21   1   6      265.72      283.72     36.57 o 
 -19   1   6       64.99       71.36     28.20 o 
 -17   1   6        6.45        3.22     12.28 o 
 -15   1   6       51.06       56.20     16.86 o 
 -13   1   6        0.77        4.01      4.45 o 
 -11   1   6      157.00      202.51     14.33 o 
  -9   1   6      961.56      970.01     20.64 o 
  -7   1   6      830.17      788.70     13.25 o 
  -5   1   6       15.78       17.97      3.23 o 
  -3   1   6     7661.46     7630.83     74.27 o 
  -1   1   6      643.18      664.79     12.97 o 
   1   1   6      564.52      570.64     10.72 o 
   3   1   6      770.46      804.75     17.77 o 
   5   1   6      495.06      520.52     22.86 o 
   7   1   6      495.07      494.64     16.10 o 
   9   1   6        2.52       -1.39      3.80 o 
  11   1   6       38.35       47.96     13.66 o 
  13   1   6        4.23       -0.44      7.14 o 
  15   1   6       77.65       97.15     17.68 o 
  17   1   6       16.31       16.15     12.51 o 
 -22   2   6       10.60       13.88     16.10 o 
 -20   2   6      160.06      126.54     17.46 o 
 -18   2   6     1492.28     1475.13     45.66 o 
 -16   2   6      200.28      204.26     17.38 o 
 -14   2   6        1.73        5.89      6.16 o 
 -12   2   6      243.40      255.78     19.04 o 
 -10   2   6       29.37       52.51      6.70 o 
  -8   2   6      615.80      621.33     17.14 o 
  -6   2   6        0.38       -2.07      2.48 o 
  -4   2   6      744.43      771.96     21.81 o 
  -2   2   6     1783.17     1711.48     33.01 o 
   0   2   6     2230.74     2199.98     31.20 o 
   2   2   6      502.73      520.78     11.15 o 
   4   2   6     1064.86     1135.34     23.65 o 
   6   2   6       27.61       15.64      4.06 o 
   8   2   6     1282.14     1188.86     26.40 o 
  10   2   6     2077.29     1996.50     46.19 o 
  12   2   6     3599.13     3556.45     76.59 o 
  14   2   6        2.07        5.68      8.64 o 
  16   2   6       54.18       39.42     12.97 o 
  18   2   6       47.08       47.45     15.88 o 
 -21   3   6       63.53       38.38     23.31 o 
 -19   3   6        0.29        0.92      8.80 o 
 -17   3   6      103.27       77.19     13.87 o 
 -15   3   6       79.42      101.83     13.53 o 
 -13   3   6      493.75      528.35     19.67 o 
 -11   3   6     1635.02     1610.50     43.58 o 
  -9   3   6     2504.51     2448.59     45.28 o 
  -7   3   6     1133.42     1164.07     22.70 o 
  -5   3   6     1180.91     1085.38     19.42 o 
  -3   3   6      192.15      212.23     15.57 o 
  -1   3   6      525.86      607.10     38.75 o 
   1   3   6     1385.65     1355.63     25.37 o 
   3   3   6      269.11      252.85     10.70 o 
   5   3   6     1582.16     1618.73     23.69 o 
   7   3   6      816.00      763.86     18.99 o 
   9   3   6      359.87      345.79     20.02 o 
  11   3   6       17.21       24.62      6.58 o 
  13   3   6      157.42      168.17     15.76 o 
  15   3   6        0.00        6.92      8.02 o 
  17   3   6       20.04        0.62     14.06 o 
 -20   4   6      139.69      194.39     31.14 o 
 -18   4   6      574.04      530.16     43.86 o 
 -16   4   6        3.63        3.60      7.29 o 
 -14   4   6      142.96      144.45     13.12 o 
 -12   4   6      956.96     1008.24     35.33 o 
 -10   4   6      142.22      138.76     10.86 o 
  -8   4   6       55.33       69.84     10.55 o 
  -6   4   6      299.39      308.74     20.43 o 
  -4   4   6      203.76      269.64     25.68 o 
  -2   4   6       19.86       13.94      5.44 o 
   0   4   6      722.61      748.27     20.48 o 
   2   4   6      379.08      384.76     35.21 o 
   4   4   6      269.42      275.17     11.28 o 
   6   4   6     1400.83     1420.91     48.30 o 
   8   4   6     4072.30     4130.80     89.51 o 
  10   4   6     1840.97     1935.57     41.00 o 
  12   4   6       83.61       77.58     11.50 o 
  14   4   6        7.51       42.62     19.66 o 
  16   4   6       10.18       18.42     16.37 o 
 -19   5   6      337.87      353.82     41.28 o 
 -17   5   6      100.46      113.52     25.44 o 
 -15   5   6        2.82        7.12     11.92 o 
 -13   5   6     1822.35     1815.92     55.09 o 
 -11   5   6     2777.92     2747.27     65.99 o 
  -9   5   6      102.65      120.77     15.80 o 
  -7   5   6        7.95       11.16      9.21 o 
  -5   5   6      458.33      409.58     22.87 o 
  -3   5   6     4800.09     4906.02     83.62 o 
  -1   5   6        7.80       11.70      5.78 o 
   1   5   6      181.63      172.34     10.67 o 
   3   5   6        8.84       10.06      4.98 o 
   5   5   6      453.31      468.35     22.58 o 
   7   5   6       24.40       18.63      6.88 o 
   9   5   6      661.67      620.32     30.45 o 
  11   5   6      336.36      302.02     23.71 o 
  13   5   6      187.95      179.09     20.45 o 
 -16   6   6       36.88        9.07     15.39 o 
 -14   6   6       14.58       37.37     16.64 o 
 -12   6   6       11.17       17.63     10.37 o 
 -10   6   6      123.08      144.75     33.90 o 
  -8   6   6        0.01        4.13      8.50 o 
  -6   6   6      168.36      168.48     18.34 o 
  -4   6   6     1164.20     1104.43     39.02 o 
  -2   6   6      285.18      283.43     17.21 o 
   0   6   6      183.67      178.00     12.35 o 
   2   6   6       35.55       32.57      7.27 o 
   4   6   6        8.92       16.14      7.17 o 
   6   6   6       30.47       27.08     21.00 o 
   8   6   6      178.88      190.49     20.66 o 
  10   6   6      517.02      546.12     32.43 o 
  12   6   6      277.61      244.94     24.09 o 
 -13   7   6     1319.63     1231.75     70.02 o 
 -11   7   6     2178.82     2342.37     69.15 o 
  -9   7   6      163.46      182.54     22.52 o 
  -7   7   6        9.09        8.59     10.82 o 
  -5   7   6      100.38       65.85     18.81 o 
  -3   7   6     1814.70     1821.56     41.85 o 
  -1   7   6        0.13        1.48      6.16 o 
   1   7   6       12.05        6.15      6.72 o 
   3   7   6       66.71       68.27     14.85 o 
   5   7   6        1.53       -7.59      7.31 o 
   7   7   6       43.26       22.62     11.25 o 
   9   7   6      130.47      122.92     19.29 o 
  -8   8   6      145.27      149.12     18.20 o 
  -6   8   6      538.56      512.65     48.57 o 
  -4   8   6     1020.76      908.99     29.32 o 
  -2   8   6        1.41        2.82      7.88 o 
   0   8   6      149.65      132.04     16.14 o 
   2   8   6       69.62       66.53     16.34 o 
   4   8   6       10.04        4.94     11.43 o 
 -21   1   7      193.82      232.83     33.10 o 
 -19   1   7      313.04      268.64     26.38 o 
 -17   1   7      898.96      812.56     31.68 o 
 -15   1   7      366.92      368.30     19.91 o 
 -13   1   7     1335.19     1354.67     29.50 o 
 -11   1   7     1735.46     1683.29     45.43 o 
  -9   1   7      468.74      525.84     19.53 o 
  -7   1   7      384.69      419.29     11.56 o 
  -5   1   7     1024.74     1115.21     23.84 o 
  -3   1   7     1619.68     1622.07     18.95 o 
  -1   1   7      159.11      161.70      9.18 o 
   1   1   7     3523.27     3195.21     33.37 o 
   3   1   7    24901.03    25749.63    230.95 o 
   5   1   7      538.72      497.20     19.61 o 
   7   1   7       30.84       23.85      5.03 o 
   9   1   7       75.45       75.54      8.00 o 
  11   1   7      618.96      659.55     35.28 o 
  13   1   7     1225.03     1174.69     73.71 o 
  15   1   7      217.17      252.64     25.30 o 
  17   1   7       68.93       88.47     19.13 o 
 -22   2   7      169.44      183.63     32.21 o 
 -20   2   7       17.95       12.91     10.27 o 
 -18   2   7      191.46      209.50     19.15 o 
 -16   2   7       23.50       16.62      7.97 o 
 -14   2   7      945.42      940.08     32.60 o 
 -12   2   7      151.57      133.19     10.14 o 
 -10   2   7      545.35      613.38     17.66 o 
  -8   2   7      600.52      637.69     16.11 o 
  -6   2   7     5251.22     5640.23    103.08 o 
  -4   2   7     1386.40     1446.94     22.71 o 
  -2   2   7      733.44      733.71     50.44 o 
   0   2   7        4.33        1.28      2.21 o 
   2   2   7       84.76       72.69      5.03 o 
   4   2   7     1704.83     1887.73     25.79 o 
   6   2   7        2.40        3.22      3.35 o 
   8   2   7       11.37       11.59      4.59 o 
  10   2   7     2616.22     2581.25     39.25 o 
  12   2   7     1163.61     1188.92     42.55 o 
  14   2   7       14.27        4.76      8.62 o 
  16   2   7      107.69      100.13     18.93 o 
 -21   3   7        2.81        1.09      9.48 o 
 -19   3   7        1.29       11.56      9.59 o 
 -17   3   7       44.20       46.39     11.97 o 
 -15   3   7        0.59       -1.06      5.57 o 
 -13   3   7      492.25      459.37     18.56 o 
 -11   3   7      290.56      273.73     13.46 o 
  -9   3   7        3.03        1.00      3.67 o 
  -7   3   7     1710.21     1607.40     26.74 o 
  -5   3   7     2334.26     2321.74     30.49 o 
  -3   3   7      409.01      476.91     26.69 o 
  -1   3   7      498.76      504.33     15.70 o 
   1   3   7      493.27      420.69     13.95 o 
   3   3   7      820.64      917.21     20.31 o 
   5   3   7      688.09      715.56     22.22 o 
   7   3   7      119.94      113.09      8.91 o 
   9   3   7      699.15      661.02     23.42 o 
  11   3   7      588.62      570.22     19.17 o 
  13   3   7        9.20        8.28      8.62 o 
  15   3   7       99.42      135.05     16.51 o 
 -20   4   7      522.39      529.80     46.53 o 
 -18   4   7       66.05      133.63     26.96 o 
 -16   4   7       63.34       23.13     14.59 o 
 -14   4   7        0.04       -9.61      6.41 o 
 -12   4   7       94.71      107.38     14.82 o 
 -10   4   7      512.38      547.48     18.38 o 
  -8   4   7      777.88      708.05     28.36 o 
  -6   4   7      419.21      349.38     30.55 o 
  -4   4   7     5552.57     5831.80    106.15 o 
  -2   4   7      566.87      575.98     22.50 o 
   0   4   7       22.67       17.58      5.23 o 
   2   4   7       30.99       34.78      6.37 o 
   4   4   7      117.88      119.58      8.32 o 
   6   4   7      750.66      800.15     24.43 o 
   8   4   7       80.68       81.63     10.69 o 
  10   4   7     5692.18     5743.18     80.89 o 
  12   4   7       23.13       16.51      7.79 o 
  14   4   7       11.06        2.40     13.17 o 
 -19   5   7      110.86       82.21     24.64 o 
 -17   5   7       12.48       11.30     13.17 o 
 -15   5   7       11.33        5.70      9.56 o 
 -13   5   7      523.32      560.83     62.10 o 
 -11   5   7      905.16      868.68     36.22 o 
  -9   5   7       53.93       58.45     12.39 o 
  -7   5   7      146.33      153.08     42.70 o 
  -5   5   7      601.34      589.66     26.71 o 
  -3   5   7        1.43        7.29      7.42 o 
  -1   5   7       82.29       58.19      9.08 o 
   1   5   7       94.53      105.55     18.00 o 
   3   5   7       53.30       53.11      7.18 o 
   5   5   7      372.47      417.79     26.42 o 
   7   5   7       12.44       18.10      7.28 o 
   9   5   7      552.02      591.00     32.88 o 
  11   5   7       97.77       95.84     16.19 o 
  13   5   7       10.36       -4.75      8.91 o 
 -16   6   7        4.69       16.37     14.77 o 
 -14   6   7       23.96       23.04     11.51 o 
 -12   6   7      493.27      441.99     30.22 o 
 -10   6   7        4.45        1.31      9.37 o 
  -8   6   7      346.90      354.32     25.75 o 
  -6   6   7      755.30      743.58     54.98 o 
  -4   6   7     2811.01     2874.32     65.74 o 
  -2   6   7      522.80      524.33     22.07 o 
   0   6   7       84.19       86.41      9.99 o 
   2   6   7        0.01       -1.13      5.04 o 
   4   6   7      349.32      395.12     20.80 o 
   6   6   7      149.30      118.71     17.22 o 
   8   6   7     1091.08     1148.85     43.82 o 
  10   6   7     1455.68     1413.35     50.62 o 
 -13   7   7       42.33       59.95     16.78 o 
 -11   7   7      774.94      915.77     43.56 o 
  -9   7   7      275.82      260.45     39.46 o 
  -7   7   7       25.78        9.56     19.80 o 
  -5   7   7      252.65      243.20     18.55 o 
  -3   7   7       48.61       29.34      8.54 o 
  -1   7   7       41.78       37.70      8.42 o 
   1   7   7       10.19       17.12      7.70 o 
   3   7   7        6.06        6.62     12.77 o 
   5   7   7       11.86        3.29      9.31 o 
   7   7   7      207.91      260.72     25.70 o 
  -8   8   7       27.71       14.35     10.82 o 
  -6   8   7      400.84      433.32     25.80 o 
  -4   8   7      872.29      879.49     29.39 o 
  -2   8   7       69.35       46.71     10.80 o 
   0   8   7        2.35       -1.17     10.76 o 
   2   8   7       13.83       14.55     12.06 o 
 -20   0   8        0.01        9.61     13.26 o 
 -18   0   8      149.82      150.44     22.15 o 
 -16   0   8       35.06       38.08     12.99 o 
 -14   0   8      825.62      843.86     40.04 o 
 -12   0   8        0.15       -0.26      4.74 o 
 -10   0   8      800.49      770.49     34.39 o 
  -8   0   8      430.63      520.14     47.02 o 
  -6   0   8     7315.19     7931.56    183.81 o 
  -4   0   8     6605.92     6822.04    141.10 o 
  -2   0   8      409.03      430.18     13.87 o 
   0   0   8      357.73      467.35     21.09 o 
   2   0   8      642.54      702.49     29.72 o 
   4   0   8      968.63     1058.36     40.12 o 
   6   0   8      203.67      154.99     13.26 o 
   8   0   8        1.43        2.85      7.30 o 
  10   0   8       38.52       25.62     12.46 o 
  12   0   8      438.88      389.59     36.92 o 
  14   0   8       38.43       47.51     18.68 o 
  16   0   8      388.12      362.90     42.70 o 
 -19   1   8      248.27      243.86     28.38 o 
 -17   1   8       25.26       18.25      8.85 o 
 -15   1   8       78.68       85.17     11.89 o 
 -13   1   8     1111.06     1106.61     32.99 o 
 -11   1   8      152.38      165.38     13.02 o 
  -9   1   8       41.53       64.08      6.50 o 
  -7   1   8        0.01       -1.34      2.63 o 
  -5   1   8       65.51       75.66      6.22 o 
  -3   1   8      446.91      445.68      9.50 o 
  -1   1   8       70.77       73.21      5.43 o 
   1   1   8     5205.27     5446.15     51.31 o 
   3   1   8       23.41       23.89      7.50 o 
   5   1   8      258.06      256.09     16.10 o 
   7   1   8        0.49       -1.02      3.58 o 
   9   1   8      251.49      239.81     18.40 o 
  11   1   8      295.22      282.19     22.10 o 
  13   1   8        1.90       -6.58      7.93 o 
  15   1   8       78.59       88.15     17.30 o 
  17   1   8      131.43      206.50     27.80 o 
 -22   2   8        9.12       -6.23     13.35 o 
 -20   2   8      209.97      163.35     19.03 o 
 -18   2   8       10.49       -8.44     12.54 o 
 -16   2   8      180.41      178.55     16.64 o 
 -14   2   8       52.43       51.18      8.19 o 
 -12   2   8       42.32       50.41      7.38 o 
 -10   2   8     1868.43     1902.32     32.96 o 
  -8   2   8     2536.04     2302.09     30.86 o 
  -6   2   8     5098.20     5458.20    122.29 o 
  -4   2   8     2806.15     3000.56     38.79 o 
  -2   2   8     2191.35     2224.93     45.51 o 
   0   2   8      769.40      933.76     21.53 o 
   2   2   8        2.39        7.56      2.94 o 
   4   2   8      654.87      724.00     24.77 o 
   6   2   8      833.71      794.36     20.88 o 
   8   2   8      689.78      727.04     18.83 o 
  10   2   8     1266.60     1287.05     33.65 o 
  12   2   8      359.56      378.23     39.72 o 
  14   2   8       10.68       13.00      8.82 o 
  16   2   8      378.13      419.15     25.68 o 
 -21   3   8       38.33       47.78     19.31 o 
 -19   3   8      632.08      684.68     32.83 o 
 -17   3   8        2.74       11.93      8.74 o 
 -15   3   8      549.76      564.49     21.82 o 
 -13   3   8     3289.85     3297.82     52.96 o 
 -11   3   8       22.41        9.79      4.99 o 
  -9   3   8      129.69      147.27      9.16 o 
  -7   3   8       19.59       14.79      3.56 o 
  -5   3   8        0.00        2.78      5.04 o 
  -3   3   8      449.77      458.74     18.89 o 
  -1   3   8      798.66      855.06     25.07 o 
   1   3   8     3524.72     3461.82     47.62 o 
   3   3   8       32.29       33.24      6.16 o 
   5   3   8      305.30      344.67     13.09 o 
   7   3   8      182.30      207.01     12.96 o 
   9   3   8      140.06      133.54     10.50 o 
  11   3   8      670.92      669.69     25.83 o 
  13   3   8       10.58       13.25      8.51 o 
  15   3   8      216.27      273.70     21.29 o 
 -20   4   8      574.36      617.88     49.91 o 
 -18   4   8        0.17       -3.74     12.28 o 
 -16   4   8      211.82      228.57     32.47 o 
 -14   4   8      311.07      344.11     24.87 o 
 -12   4   8        3.31       -5.68      6.71 o 
 -10   4   8     3230.28     3232.27     86.97 o 
  -8   4   8     1989.01     1956.55     49.68 o 
  -6   4   8       99.33       97.19     16.06 o 
  -4   4   8     1105.87     1133.07     33.88 o 
  -2   4   8      766.84      788.68     22.38 o 
   0   4   8        1.90        3.82      4.45 o 
   2   4   8       67.46       70.99      8.29 o 
   4   4   8        2.52        2.04      4.79 o 
   6   4   8      533.39      515.74     20.36 o 
   8   4   8      266.42      255.48     16.07 o 
  10   4   8     3058.03     3238.82     71.12 o 
  12   4   8      241.74      238.11     22.52 o 
  14   4   8        2.56        1.69     15.04 o 
 -19   5   8       22.73       30.25     17.88 o 
 -17   5   8       12.49       -1.25     12.63 o 
 -15   5   8      151.57      149.96     20.00 o 
 -13   5   8     2478.34     2478.47     65.38 o 
 -11   5   8     1652.15     1589.52     49.91 o 
  -9   5   8       34.31       17.02      9.27 o 
  -7   5   8       97.44       76.54     13.30 o 
  -5   5   8       33.41       34.65      9.70 o 
  -3   5   8      124.83      123.57     14.33 o 
  -1   5   8      101.84       81.59     10.06 o 
   1   5   8      379.16      363.79     35.19 o 
   3   5   8        0.43        0.32      5.41 o 
   5   5   8       74.56       97.03     11.59 o 
   7   5   8       45.70       27.65      8.27 o 
   9   5   8      177.48      205.80     16.56 o 
  11   5   8      109.73      114.37     17.66 o 
  13   5   8       70.14       77.58     25.36 o 
 -16   6   8        1.94      -11.03     13.26 o 
 -14   6   8        1.28        9.96     10.74 o 
 -12   6   8        1.16        6.23     10.37 o 
 -10   6   8      168.30      230.59     22.73 o 
  -8   6   8       86.12       87.84     15.41 o 
  -6   6   8      151.61      141.19     26.65 o 
  -4   6   8      158.46      179.62     18.80 o 
  -2   6   8       75.99       75.15     11.04 o 
   0   6   8        5.42        4.29      5.82 o 
   2   6   8        4.53       16.65      7.52 o 
   4   6   8      190.79      204.77     17.41 o 
   6   6   8       42.64       53.67     14.19 o 
   8   6   8     1098.14     1144.66     44.81 o 
  10   6   8       74.47      119.24     20.91 o 
 -13   7   8     1394.46     1394.28     55.31 o 
 -11   7   8      778.19      742.22     39.43 o 
  -9   7   8       28.23       56.67     15.39 o 
  -7   7   8        0.29       -1.97     10.35 o 
  -5   7   8       31.93       13.81     11.28 o 
  -3   7   8      315.75      331.43     18.27 o 
  -1   7   8       43.06       38.56      9.03 o 
   1   7   8      318.20      320.17     26.21 o 
   3   7   8       26.19       26.74     18.15 o 
   5   7   8      106.93      147.18     20.96 o 
   7   7   8       75.11       61.80     16.07 o 
  -6   8   8       34.47       43.13     12.95 o 
  -4   8   8      305.99      291.68     19.32 o 
  -2   8   8       91.51      103.81     13.72 o 
   0   8   8       90.42      131.45     37.37 o 
 -21   1   9      178.74      208.18     29.36 o 
 -19   1   9      419.74      414.94     36.12 o 
 -17   1   9       29.94       40.48     15.66 o 
 -15   1   9     5896.95     5886.74     95.80 o 
 -13   1   9      198.13      148.80     13.81 o 
 -11   1   9      135.50      118.17      8.43 o 
  -9   1   9      328.53      369.36     15.11 o 
  -7   1   9       10.48        4.86      3.72 o 
  -5   1   9     2864.22     3028.58     53.84 o 
  -3   1   9      401.18      443.35      9.93 o 
  -1   1   9       76.25       72.92      5.43 o 
   1   1   9     2028.74     1886.93     30.49 o 
   3   1   9      490.58      511.43     16.22 o 
   5   1   9        0.91        1.03      4.74 o 
   7   1   9        1.17        5.88      4.33 o 
   9   1   9      282.67      274.94     20.06 o 
  11   1   9      359.46      337.33     24.25 o 
  13   1   9      799.18      812.71     37.46 o 
  15   1   9      592.64      689.01     68.50 o 
 -22   2   9      528.90      523.66     45.73 o 
 -20   2   9      257.14      244.00     22.02 o 
 -18   2   9       15.90       24.62     14.55 o 
 -16   2   9      122.61      120.18     16.14 o 
 -14   2   9        1.93        5.01      5.11 o 
 -12   2   9        1.74       11.28      6.16 o 
 -10   2   9      746.21      750.13     41.37 o 
  -8   2   9      617.17      594.42     14.02 o 
  -6   2   9      638.55      627.74     15.11 o 
  -4   2   9     4853.65     5150.38     70.80 o 
  -2   2   9       84.34       87.52      4.71 o 
   0   2   9      165.05      172.97      7.28 o 
   2   2   9      534.90      509.87     12.50 o 
   4   2   9       21.71        7.32      4.49 o 
   6   2   9      178.08      159.81      9.70 o 
   8   2   9        0.75       -5.66      3.78 o 
  10   2   9      224.63      209.55     15.82 o 
  12   2   9       11.42       11.07      8.21 o 
  14   2   9       11.47       15.73      9.43 o 
  16   2   9       83.29       91.79     15.58 o 
 -21   3   9        5.64       -5.78     12.72 o 
 -19   3   9      457.26      439.14     41.46 o 
 -17   3   9        0.13        6.07      7.95 o 
 -15   3   9      793.65      827.23     45.46 o 
 -13   3   9     5821.80     5730.93     75.64 o 
 -11   3   9      862.96      858.68     28.32 o 
  -9   3   9      947.45      890.99     31.37 o 
  -7   3   9        0.97       -2.28      5.25 o 
  -5   3   9      569.68      626.80     16.48 o 
  -3   3   9        0.14        1.54      4.74 o 
  -1   3   9     1322.81     1267.37     26.84 o 
   1   3   9     2254.78     2221.63     36.50 o 
   3   3   9      708.17      750.39     25.52 o 
   5   3   9     3130.58     3123.17     50.15 o 
   7   3   9     1559.70     1567.17     32.14 o 
   9   3   9      356.97      342.75     24.33 o 
  11   3   9       10.59       13.68      7.98 o 
  13   3   9      330.41      418.71     23.79 o 
  15   3   9       98.38      158.58     18.65 o 
 -20   4   9        0.81        6.85     15.66 o 
 -18   4   9      110.19      155.16     28.29 o 
 -16   4   9        3.44       -1.27      8.08 o 
 -14   4   9       34.51       21.40     10.35 o 
 -12   4   9     2325.78     2316.73     77.85 o 
 -10   4   9      474.55      479.65     25.21 o 
  -8   4   9      262.25      243.50     25.53 o 
  -6   4   9      230.91      213.66     17.24 o 
  -4   4   9      381.43      356.68     19.61 o 
  -2   4   9       50.94       58.07      7.99 o 
   0   4   9        2.82       -0.43      4.18 o 
   2   4   9      803.40      806.15     27.72 o 
   4   4   9      220.21      188.72     17.02 o 
   6   4   9      139.28      136.28     14.99 o 
   8   4   9     1287.08     1300.03     34.45 o 
  10   4   9      734.90      713.96     26.32 o 
  12   4   9      100.75      117.49     17.77 o 
  14   4   9       97.32       64.50     22.95 o 
 -19   5   9       69.74       47.24     22.24 o 
 -17   5   9        1.50        5.37     10.42 o 
 -15   5   9       42.14       36.52     12.77 o 
 -13   5   9     1857.76     1837.07     55.96 o 
 -11   5   9      169.93      168.25     19.54 o 
  -9   5   9        4.09        8.75      8.99 o 
  -7   5   9      340.68      357.67     23.84 o 
  -5   5   9        3.22        2.27      7.39 o 
  -3   5   9      309.79      299.73     24.87 o 
  -1   5   9      372.54      390.74     26.07 o 
   1   5   9      463.07      481.46     27.94 o 
   3   5   9       46.86       46.90      8.97 o 
   5   5   9      339.48      346.37     22.98 o 
   7   5   9      458.24      446.15     22.63 o 
   9   5   9      754.28      840.46     29.85 o 
  11   5   9        5.45       -4.32      8.09 o 
 -16   6   9       90.02       60.39     25.58 o 
 -14   6   9        2.45       13.04     10.71 o 
 -12   6   9     2332.75     2324.72     66.56 o 
 -10   6   9      196.99      227.14     23.30 o 
  -8   6   9      165.18      184.70     20.59 o 
  -6   6   9      172.85      157.96     42.17 o 
  -4   6   9       15.24       15.97      9.04 o 
  -2   6   9        2.79        0.73      6.23 o 
   0   6   9      282.64      276.38     25.05 o 
   2   6   9      130.40      141.47     14.74 o 
   4   6   9      158.33      146.62     24.70 o 
   6   6   9        0.07       -1.90      6.97 o 
   8   6   9     1889.63     2026.96    121.75 o 
  10   6   9     1565.07     1615.11     55.94 o 
 -13   7   9       11.66        3.48     12.93 o 
 -11   7   9      554.07      534.74     82.29 o 
  -9   7   9        0.47        4.23     11.76 o 
  -7   7   9       65.97       55.36     14.86 o 
  -5   7   9        1.11       -1.26      9.52 o 
  -3   7   9        0.13       -9.01      6.98 o 
  -1   7   9       38.27       34.62      8.88 o 
   1   7   9      297.82      365.00     22.94 o 
   3   7   9      115.60      128.07     16.14 o 
   5   7   9      369.26      445.74     39.99 o 
  -6   8   9       18.01        9.77      9.15 o 
  -4   8   9       20.50       12.42      8.88 o 
  -2   8   9        3.04       -3.74      8.22 o 
 -20   0  10        8.89       -0.18     11.92 o 
 -18   0  10      266.18      272.06     29.00 o 
 -16   0  10      917.45      883.98     45.37 o 
 -14   0  10      642.42      602.24     41.81 o 
 -12   0  10      601.34      596.59     22.32 o 
 -10   0  10      290.50      325.13     15.83 o 
  -8   0  10     1221.77      953.25     26.01 o 
  -6   0  10    31330.52    32706.11    350.07 o 
  -4   0  10     2022.80     2115.65     37.45 o 
  -2   0  10        8.64        1.85      6.23 o 
   0   0  10     3352.46     3318.12     54.49 o 
   2   0  10     1583.41     1942.34     57.12 o 
   4   0  10       62.83       79.98     14.23 o 
   6   0  10      143.69      146.44     19.75 o 
   8   0  10      780.47      684.60     41.28 o 
  10   0  10      992.35      833.45     49.20 o 
  12   0  10      272.72      233.90     32.12 o 
  14   0  10      200.58      232.83     35.85 o 
  16   0  10       15.14       30.78     19.39 o 
 -21   1  10        5.50        3.29     13.26 o 
 -19   1  10       58.68       41.10     16.55 o 
 -17   1  10      255.55      322.95     31.58 o 
 -15   1  10      784.12      799.61     30.63 o 
 -13   1  10     1026.10      977.50     23.60 o 
 -11   1  10       40.84       22.84      5.08 o 
  -9   1  10       68.60       73.75      7.08 o 
  -7   1  10      394.68      479.79     30.45 o 
  -5   1  10        0.00        1.32      3.03 o 
  -3   1  10      172.94      184.92      6.57 o 
  -1   1  10      139.95      137.58      6.80 o 
   1   1  10      395.15      370.48     14.31 o 
   3   1  10     1230.53     1243.62     36.73 o 
   5   1  10        2.68        2.72      4.63 o 
   7   1  10      399.27      324.82     18.94 o 
   9   1  10        2.48        5.09      7.47 o 
  11   1  10       81.75       62.82     13.92 o 
  13   1  10        3.53       -3.37      8.81 o 
  15   1  10       49.53       61.95     17.08 o 
 -22   2  10       54.17       55.60     21.80 o 
 -20   2  10       64.40       56.14     20.20 o 
 -18   2  10       39.94       30.69     15.48 o 
 -16   2  10      247.70      259.05     20.91 o 
 -14   2  10      365.30      364.83     22.58 o 
 -12   2  10      182.58      188.26     27.89 o 
 -10   2  10        0.35        0.88      3.27 o 
  -8   2  10     1004.80     1096.46     47.40 o 
  -6   2  10     7308.59     7608.88    152.75 o 
  -4   2  10      574.26      601.88     37.05 o 
  -2   2  10      158.64      164.83      6.81 o 
   0   2  10      887.32      893.82     16.83 o 
   2   2  10       92.53      149.91      9.59 o 
   4   2  10      107.95      119.19     23.71 o 
   6   2  10       14.25        3.65      5.17 o 
   8   2  10       74.25       60.57     11.02 o 
  10   2  10       78.77       74.27     14.26 o 
  12   2  10       80.66      108.46     14.25 o 
  14   2  10       65.58       71.31     14.10 o 
 -21   3  10       20.70       10.68     16.10 o 
 -19   3  10      196.76      186.39     30.43 o 
 -17   3  10       70.50       69.43     14.62 o 
 -15   3  10      262.93      262.77     21.35 o 
 -13   3  10     6400.13     6512.07    128.38 o 
 -11   3  10       39.58       35.12      9.90 o 
  -9   3  10       76.51       54.47     10.63 o 
  -7   3  10       10.49       13.75      6.63 o 
  -5   3  10      397.25      433.38     13.99 o 
  -3   3  10      121.24      131.91     12.28 o 
  -1   3  10      818.85      778.68     21.20 o 
   1   3  10      702.27      669.71     19.34 o 
   3   3  10        4.52        7.31      4.79 o 
   5   3  10      153.40      155.41     19.02 o 
   7   3  10     1135.68     1111.17     26.59 o 
   9   3  10      479.94      504.51     26.69 o 
  11   3  10       38.87       43.79     10.28 o 
  13   3  10       10.22       -2.04      8.83 o 
 -20   4  10      332.10      345.91     40.12 o 
 -18   4  10        3.58       -9.64      8.94 o 
 -16   4  10        0.05        3.03      8.57 o 
 -14   4  10       12.07       19.79      9.99 o 
 -12   4  10     2784.48     2830.32     67.30 o 
 -10   4  10      117.31      108.45     15.13 o 
  -8   4  10     3384.26     3390.70     69.64 o 
  -6   4  10        1.44        2.05      6.72 o 
  -4   4  10        6.20       -2.12      5.74 o 
  -2   4  10      260.45      238.01     16.93 o 
   0   4  10      320.56      337.96     15.91 o 
   2   4  10      327.76      329.26     15.27 o 
   4   4  10      139.92      149.30     16.34 o 
   6   4  10      143.43      159.35     25.98 o 
   8   4  10      149.33      175.18     19.25 o 
  10   4  10       60.08       51.52     10.32 o 
  12   4  10       35.38       42.46     13.89 o 
 -19   5  10      107.71       96.17     26.78 o 
 -17   5  10      131.44      140.24     21.56 o 
 -15   5  10      180.70      165.88     21.42 o 
 -13   5  10     2809.90     2792.42     91.15 o 
 -11   5  10       10.80        0.74      8.48 o 
  -9   5  10      522.65      509.49     36.25 o 
  -7   5  10      555.36      586.09     28.82 o 
  -5   5  10      158.42      156.30     16.80 o 
  -3   5  10        7.85       12.82      6.71 o 
  -1   5  10     2041.00     2081.01     42.32 o 
   1   5  10     4426.78     4353.80     64.92 o 
   3   5  10     1662.24     1704.28     40.55 o 
   5   5  10      175.31      179.92     15.53 o 
   7   5  10       18.77       25.44      8.38 o 
   9   5  10      602.42      595.48     47.31 o 
  11   5  10        0.97        9.43     14.32 o 
 -16   6  10        0.06       -5.39     10.69 o 
 -14   6  10       16.88       11.30     11.24 o 
 -12   6  10      567.42      580.50     34.81 o 
 -10   6  10       42.63       34.66     12.53 o 
  -8   6  10      171.70      153.57     19.87 o 
  -6   6  10        5.65        4.76      9.64 o 
  -4   6  10       23.67       23.31      8.52 o 
  -2   6  10       16.49       19.09      8.59 o 
   0   6  10      193.35      220.43     16.44 o 
   2   6  10       28.67       28.61      8.79 o 
   4   6  10       79.36       88.71     15.45 o 
   6   6  10       46.48       34.73      9.99 o 
   8   6  10      161.93      192.79     22.77 o 
 -13   7  10       59.39       67.11     17.13 o 
 -11   7  10      139.67      112.73     21.30 o 
  -9   7  10       28.50       10.72     12.64 o 
  -7   7  10      148.76      116.98     29.45 o 
  -5   7  10        2.36       -1.91      7.89 o 
  -3   7  10      119.57      102.97     14.56 o 
  -1   7  10     1189.66     1184.44     44.35 o 
   1   7  10     2875.76     2972.32     62.57 o 
   3   7  10        3.39       -0.87      8.70 o 
   5   7  10        2.38        2.84      9.69 o 
 -21   1  11       12.80       18.06     15.93 o 
 -19   1  11      222.38      307.12     33.90 o 
 -17   1  11      374.35      374.42     23.71 o 
 -15   1  11    13597.00    13464.49    177.74 o 
 -13   1  11     2649.79     2465.37     45.04 o 
 -11   1  11       63.47       78.14     10.63 o 
  -9   1  11     1302.15     1360.30     26.76 o 
  -7   1  11      152.32      219.35     10.65 o 
  -5   1  11     2152.77     2298.39     28.60 o 
  -3   1  11      967.05     1075.28     16.49 o 
  -1   1  11      589.54      719.93     13.75 o 
   1   1  11      319.69      353.15     14.63 o 
   3   1  11      399.02      359.41     34.39 o 
   5   1  11      225.00      201.51     13.22 o 
   7   1  11      267.75      203.00     14.38 o 
   9   1  11      851.97      811.20     33.45 o 
  11   1  11       71.90       99.60     16.80 o 
  13   1  11      571.96      646.90     37.77 o 
  15   1  11     1166.31     1350.66     54.45 o 
 -22   2  11      150.13      242.08     34.96 o 
 -20   2  11        9.59        9.43     14.06 o 
 -18   2  11       44.50       53.20     12.91 o 
 -16   2  11       10.42       11.61      8.05 o 
 -14   2  11     1288.52     1320.02     48.31 o 
 -12   2  11     1699.76     1716.10     45.67 o 
 -10   2  11     1045.55      965.70     22.68 o 
  -8   2  11     1259.10     1407.16     26.26 o 
  -6   2  11      838.36      841.27     24.41 o 
  -4   2  11        0.17       -1.48      3.25 o 
  -2   2  11     2551.51     2396.40     29.92 o 
   0   2  11     1251.89     1284.42     21.46 o 
   2   2  11      693.56      690.79     15.73 o 
   4   2  11      973.26      848.81     28.59 o 
   6   2  11      543.29      593.01     30.73 o 
   8   2  11     1017.97      924.60     28.62 o 
  10   2  11       14.78       13.55      7.79 o 
  12   2  11       80.14       63.70     12.09 o 
  14   2  11       62.36       48.90     12.34 o 
 -21   3  11      133.67      142.26     29.27 o 
 -19   3  11      368.00      424.64     41.64 o 
 -17   3  11      254.83      265.59     23.48 o 
 -15   3  11     1465.87     1512.07     47.90 o 
 -13   3  11       24.20       24.35     11.17 o 
 -11   3  11     3410.65     3326.91     69.60 o 
  -9   3  11      850.48      941.79     33.30 o 
  -7   3  11       65.59       83.64     23.80 o 
  -5   3  11      287.37      309.61     12.69 o 
  -3   3  11      292.20      286.58     14.02 o 
  -1   3  11     1958.27     2019.14     36.98 o 
   1   3  11      266.08      302.67     13.95 o 
   3   3  11        0.25       -1.55      4.42 o 
   5   3  11      522.26      498.57     23.13 o 
   7   3  11      908.47      938.49     24.19 o 
   9   3  11       18.47       15.06      8.17 o 
  11   3  11        0.14        1.76      7.83 o 
  13   3  11       26.29        3.69      9.24 o 
 -20   4  11        0.10      -11.57     13.52 o 
 -18   4  11       25.61        9.31     11.70 o 
 -16   4  11      141.89      106.41     16.96 o 
 -14   4  11       93.57       83.71     15.45 o 
 -12   4  11     1450.77     1444.78     46.91 o 
 -10   4  11      129.02      114.47     15.68 o 
  -8   4  11     1111.49     1100.72     53.87 o 
  -6   4  11      324.70      334.67     21.36 o 
  -4   4  11      120.60      127.93     14.35 o 
  -2   4  11      163.82      181.73     13.02 o 
   0   4  11        9.52        8.15      5.61 o 
   2   4  11      557.11      539.91     26.94 o 
   4   4  11      243.42      254.02     38.34 o 
   6   4  11      138.46      137.22     13.55 o 
   8   4  11     1104.08     1130.05     62.63 o 
  10   4  11      228.91      223.96     22.95 o 
  12   4  11       64.10       44.51     14.59 o 
 -19   5  11        8.73       -1.33     14.50 o 
 -17   5  11      537.95      401.83     46.04 o 
 -15   5  11      289.96      307.53     27.27 o 
 -13   5  11       69.59       87.82     17.01 o 
 -11   5  11      599.87      547.65     30.82 o 
  -9   5  11      335.47      338.11     25.04 o 
  -7   5  11       35.21       37.42     11.49 o 
  -5   5  11        8.38       14.67      8.65 o 
  -3   5  11        0.14        3.93      6.05 o 
  -1   5  11      138.90      134.78     20.85 o 
   1   5  11      816.82      821.44     34.82 o 
   3   5  11      189.37      194.33     20.32 o 
   5   5  11        0.28       -2.04      6.06 o 
   7   5  11       46.72       37.14      9.89 o 
   9   5  11       50.13       58.15     16.43 o 
  11   5  11        0.55        1.16     13.52 o 
 -16   6  11        0.19        7.74     11.44 o 
 -14   6  11       35.64       38.27     14.66 o 
 -12   6  11      240.98      268.19     47.69 o 
 -10   6  11       19.73       11.39     11.23 o 
  -8   6  11       65.23       69.21     15.17 o 
  -6   6  11       23.11       12.38     10.26 o 
  -4   6  11        4.56        8.12      7.40 o 
  -2   6  11      363.57      366.95     20.54 o 
   0   6  11      146.62      181.16     23.00 o 
   2   6  11       30.65       44.79     10.21 o 
   4   6  11       20.49       16.21      8.93 o 
   6   6  11       49.67       33.30     10.78 o 
   8   6  11      813.28      844.43     40.63 o 
 -11   7  11      153.98      142.59     50.09 o 
  -9   7  11        9.81       10.13     13.66 o 
  -7   7  11        4.38        9.99     11.79 o 
  -5   7  11       30.13       61.16     12.69 o 
  -3   7  11      138.51      160.24     23.36 o 
  -1   7  11        9.67       11.14      8.98 o 
   1   7  11     1632.06     1734.77     47.41 o 
   3   7  11       99.75      132.37     17.07 o 
 -22   0  12      668.99      734.16     49.73 o 
 -20   0  12      245.90      232.92     30.07 o 
 -18   0  12       46.85       18.33     13.70 o 
 -16   0  12     2471.40     2466.85     55.21 o 
 -14   0  12     4263.98     4290.11    109.39 o 
 -12   0  12        4.86        0.63      5.61 o 
 -10   0  12      387.14      405.92     26.60 o 
  -8   0  12      224.39      265.05     15.23 o 
  -6   0  12      326.50      311.30     22.06 o 
  -4   0  12       13.54       -0.97      3.74 o 
  -2   0  12       33.44       42.87     19.17 o 
   0   0  12     2714.05     2627.69     50.13 o 
   2   0  12      415.04      432.55     25.98 o 
   4   0  12       44.75       75.00     15.48 o 
   6   0  12      476.42      324.73     28.91 o 
   8   0  12      609.89      545.46     38.61 o 
  10   0  12        3.65        2.22     13.26 o 
  12   0  12      208.75      174.20     30.52 o 
  14   0  12      228.17      308.89     41.55 o 
 -23   1  12      147.27      158.36     30.43 o 
 -21   1  12        1.09        3.29     14.95 o 
 -19   1  12       68.68       94.31     22.60 o 
 -17   1  12      478.74      478.32     37.23 o 
 -15   1  12      903.71     1004.55     49.24 o 
 -13   1  12     1342.11     1333.08     31.37 o 
 -11   1  12      231.97      230.35     12.03 o 
  -9   1  12        6.57       24.12      5.47 o 
  -7   1  12      438.19      539.31     16.61 o 
  -5   1  12        1.16        1.76      2.78 o 
  -3   1  12       72.65       73.49      7.20 o 
  -1   1  12      610.44      569.95     14.60 o 
   1   1  12       96.25      102.97      8.85 o 
   3   1  12     1291.41     1358.69     30.32 o 
   5   1  12      980.82      918.73     26.22 o 
   7   1  12      100.35       81.07     10.82 o 
   9   1  12       21.08       18.38      8.46 o 
  11   1  12       77.02       61.91     14.40 o 
  13   1  12      167.84      232.77     25.32 o 
 -22   2  12      642.25      861.03     58.27 o 
 -20   2  12      215.61      254.62     34.25 o 
 -18   2  12       25.97        9.81      9.69 o 
 -16   2  12      125.31      118.42     21.71 o 
 -14   2  12     4433.47     4385.72     83.64 o 
 -12   2  12      154.56      162.47     16.44 o 
 -10   2  12       46.64       41.01     11.34 o 
  -8   2  12      426.45      530.33     16.34 o 
  -6   2  12      453.25      445.16     21.34 o 
  -4   2  12      693.64      723.02     19.56 o 
  -2   2  12      368.83      388.01     11.11 o 
   0   2  12      431.94      418.62     12.47 o 
   2   2  12      913.54      908.65     25.28 o 
   4   2  12      788.04      833.27     24.48 o 
   6   2  12      690.29      595.81     24.07 o 
   8   2  12      752.16      623.76     24.42 o 
  10   2  12       39.35       41.60      9.89 o 
  12   2  12      118.25      125.30     16.01 o 
  14   2  12        1.96        5.85     10.31 o 
 -21   3  12      104.62      134.16     29.27 o 
 -19   3  12       75.52       86.97     16.70 o 
 -17   3  12     1337.30     1419.86     48.84 o 
 -15   3  12      473.11      455.02     27.87 o 
 -13   3  12      912.35     1010.07     38.03 o 
 -11   3  12      122.05      115.71     15.07 o 
  -9   3  12      203.52      203.26     17.65 o 
  -7   3  12      138.50      148.28     15.66 o 
  -5   3  12      527.26      514.01     16.64 o 
  -3   3  12       18.03        8.18      5.68 o 
  -1   3  12     3717.74     3608.69     54.03 o 
   1   3  12      267.62      270.72     14.01 o 
   3   3  12      930.00      920.02     73.22 o 
   5   3  12      786.47      722.15     37.01 o 
   7   3  12       80.24       91.47      9.86 o 
   9   3  12       25.58       38.06      9.76 o 
  11   3  12       76.10       70.53     12.81 o 
  13   3  12      637.43      755.74     33.19 o 
 -20   4  12        0.03        0.18     14.59 o 
 -18   4  12       95.49      106.68     18.81 o 
 -16   4  12      283.47      278.92     25.29 o 
 -14   4  12     1609.78     1425.53     53.51 o 
 -12   4  12      209.38      175.78     19.61 o 
 -10   4  12       65.89       66.93     13.20 o 
  -8   4  12      883.90      887.81     34.71 o 
  -6   4  12      153.34      186.54     40.66 o 
  -4   4  12      597.26      543.80     26.45 o 
  -2   4  12        5.43        0.70      8.54 o 
   0   4  12      467.70      472.40     19.10 o 
   2   4  12      223.56      270.96     21.68 o 
   4   4  12      449.89      432.94     26.91 o 
   6   4  12      298.41      262.67     17.78 o 
   8   4  12      477.44      443.93     39.88 o 
  10   4  12      225.61      227.82     23.93 o 
 -17   5  12      145.99      174.27     23.43 o 
 -15   5  12      575.78      564.30     50.40 o 
 -13   5  12      104.56       65.36     15.25 o 
 -11   5  12       45.71       45.21     12.97 o 
  -9   5  12       26.74       17.83     10.21 o 
  -7   5  12        1.53       -1.18      7.55 o 
  -5   5  12       61.38       50.25     31.67 o 
  -3   5  12      261.94      249.35     16.80 o 
  -1   5  12     3570.88     3582.95     60.38 o 
   1   5  12      822.52      943.96     38.53 o 
   3   5  12      202.85      226.78     27.94 o 
   5   5  12      174.98      162.60     15.89 o 
   7   5  12       18.85       10.08      8.59 o 
   9   5  12      205.36      208.39     19.39 o 
 -16   6  12        0.56        1.50     11.67 o 
 -14   6  12        6.95       -0.18     11.97 o 
 -12   6  12       32.13       33.66     19.97 o 
 -10   6  12      677.69      657.68     48.80 o 
  -8   6  12     1187.04     1243.77     46.66 o 
  -6   6  12       29.32       64.19     15.07 o 
  -4   6  12        4.87        0.09      7.30 o 
  -2   6  12      121.77      121.17     14.57 o 
   0   6  12      150.41      138.79     19.50 o 
   2   6  12       59.59       89.35     13.64 o 
   4   6  12       33.40       35.51     10.35 o 
   6   6  12        0.88        0.43      7.92 o 
 -11   7  12      101.23       97.60     21.97 o 
  -9   7  12      123.20       91.16     20.12 o 
  -7   7  12       76.97       65.85     16.76 o 
  -5   7  12       16.70       18.36      9.82 o 
  -3   7  12      529.14      551.55     27.60 o 
  -1   7  12     1281.34     1246.49     40.52 o 
   1   7  12     1106.67     1221.48     40.70 o 
   3   7  12       94.71       69.44     15.97 o 
 -23   1  13        2.97       -2.76     16.10 o 
 -21   1  13       39.82       28.56     17.62 o 
 -19   1  13        2.53        2.05     10.59 o 
 -17   1  13      619.56      586.80     57.52 o 
 -15   1  13     5618.91     5743.26     98.23 o 
 -13   1  13      222.92      204.13     12.52 o 
 -11   1  13       10.05       10.56      5.06 o 
  -9   1  13      632.32      703.91     20.04 o 
  -7   1  13     2101.05     2214.30     37.34 o 
  -5   1  13       27.86       38.31      4.37 o 
  -3   1  13     4002.58     3789.27     39.10 o 
  -1   1  13     2497.33     2373.53     35.87 o 
   1   1  13     2703.42     2666.73     43.52 o 
   3   1  13      529.12      522.40     19.33 o 
   5   1  13        1.28       13.37      6.06 o 
   7   1  13       81.67       68.17     10.71 o 
   9   1  13       88.52       76.84     20.79 o 
  11   1  13        0.23        5.26      8.39 o 
  13   1  13      332.12      404.97     25.70 o 
 -22   2  13       84.86       96.89     26.51 o 
 -20   2  13        0.86        1.69     14.06 o 
 -18   2  13     1215.67     1199.51     44.27 o 
 -16   2  13        0.47        4.72      8.40 o 
 -14   2  13       28.28       26.49     10.50 o 
 -12   2  13      159.78      172.91     16.63 o 
 -10   2  13       46.79       49.54     10.63 o 
  -8   2  13       86.92       84.75     13.79 o 
  -6   2  13      154.07      160.83     10.50 o 
  -4   2  13      238.89      235.49     10.90 o 
  -2   2  13      253.10      211.22     12.34 o 
   0   2  13     1395.88     1442.18     27.57 o 
   2   2  13      950.05      955.91     25.30 o 
   4   2  13        1.59       -2.65      4.81 o 
   6   2  13      241.78      217.22     15.51 o 
   8   2  13      234.59      248.33     17.92 o 
  10   2  13       96.62      109.51     14.87 o 
  12   2  13        9.57        8.05     10.05 o 
 -21   3  13      116.29      114.41     28.56 o 
 -19   3  13      146.70      161.60     21.42 o 
 -17   3  13     1911.42     2002.61     59.35 o 
 -15   3  13     2955.04     3048.24    100.44 o 
 -13   3  13       65.68       87.32     30.16 o 
 -11   3  13      366.05      344.32     45.51 o 
  -9   3  13      470.29      498.05     56.63 o 
  -7   3  13      690.87      712.48     28.80 o 
  -5   3  13       22.58       20.98      7.27 o 
  -3   3  13     2064.20     1959.44     38.68 o 
  -1   3  13     2189.10     2216.50     41.23 o 
   1   3  13       18.87       15.55      8.74 o 
   3   3  13        0.88        1.11      7.21 o 
   5   3  13       51.39       29.84     10.91 o 
   7   3  13       78.68       52.67     13.48 o 
   9   3  13       38.33       28.74     11.67 o 
  11   3  13      318.44      390.29     47.06 o 
 -20   4  13       66.37       67.22     37.32 o 
 -18   4  13       18.70       17.83     11.07 o 
 -16   4  13     1182.16     1083.08     68.55 o 
 -14   4  13      741.35      709.02     34.99 o 
 -12   4  13       29.20       10.32      9.25 o 
 -10   4  13       25.55       28.58      9.97 o 
  -8   4  13       26.75       27.49     25.85 o 
  -6   4  13      806.15      728.12     52.09 o 
  -4   4  13      121.12      120.23     12.17 o 
  -2   4  13      181.04      164.10     13.45 o 
   0   4  13      994.05      985.90     49.51 o 
   2   4  13      101.25      106.31     16.07 o 
   4   4  13        2.51       13.88      9.43 o 
   6   4  13       21.84       11.94      7.71 o 
   8   4  13      202.43      197.44     22.74 o 
  10   4  13       86.26       85.83     17.44 o 
 -17   5  13      594.20      710.07     39.63 o 
 -15   5  13      946.92      807.58     40.32 o 
 -13   5  13      199.46      197.32     46.13 o 
 -11   5  13        1.32       17.07     10.28 o 
  -9   5  13       78.88       52.51     13.19 o 
  -7   5  13      272.83      280.80     23.37 o 
  -5   5  13       22.75       11.47      8.03 o 
  -3   5  13      435.66      413.99     23.85 o 
  -1   5  13     1169.11     1204.92     45.20 o 
   1   5  13      478.80      471.66     95.33 o 
   3   5  13       32.73       17.01     10.11 o 
   5   5  13        3.01        0.26      6.86 o 
   7   5  13      408.41      439.05     40.16 o 
   9   5  13        6.74       11.68     22.42 o 
 -14   6  13      123.66      119.20     21.10 o 
 -12   6  13        2.84        6.51     11.55 o 
 -10   6  13       93.67      143.05     21.35 o 
  -8   6  13       16.19       28.58     12.15 o 
  -6   6  13       51.43       40.99     18.63 o 
  -4   6  13       39.25       26.81      9.74 o 
  -2   6  13       22.26       26.37     12.98 o 
   0   6  13     2979.79     2988.06     77.15 o 
   2   6  13      112.63       98.71     26.85 o 
   4   6  13       28.43       25.55     10.30 o 
   6   6  13       70.07       73.46     14.09 o 
  -9   7  13       11.05       26.20     14.21 o 
  -7   7  13      128.28      132.39     21.11 o 
  -5   7  13        7.84       15.88     10.29 o 
  -3   7  13        2.60       -8.27     10.19 o 
  -1   7  13       71.35       83.95     18.41 o 
   1   7  13      184.26      182.07     30.79 o 
 -20   0  14      208.58      172.77     27.94 o 
 -18   0  14       14.45       11.39     12.10 o 
 -16   0  14     2082.53     2122.52     52.06 o 
 -14   0  14     3747.93     3619.52     69.50 o 
 -12   0  14     1360.16     1351.92     37.86 o 
 -10   0  14      411.08      446.43     20.83 o 
  -8   0  14      168.38      245.37     22.60 o 
  -6   0  14      584.06      572.58     20.70 o 
  -4   0  14       87.69       84.65      9.84 o 
  -2   0  14     2520.07     2384.46     48.21 o 
   0   0  14      974.49      987.40     30.81 o 
   2   0  14       19.61       14.80      7.28 o 
   4   0  14      232.48      156.70     16.77 o 
   6   0  14     4488.54     3900.60    108.99 o 
   8   0  14      346.35      346.17     34.79 o 
  10   0  14       19.49       33.90     17.97 o 
  12   0  14        3.44       15.21     18.24 o 
 -23   1  14      115.91      212.81     35.59 o 
 -21   1  14        1.78       -1.87     13.35 o 
 -19   1  14       17.33       -2.65     19.84 o 
 -17   1  14        2.35        0.64      7.03 o 
 -15   1  14       68.29       62.23     24.38 o 
 -13   1  14      785.01      865.66     32.61 o 
 -11   1  14      359.65      392.14     16.19 o 
  -9   1  14       80.35       85.00     20.22 o 
  -7   1  14       98.54      117.11      7.46 o 
  -5   1  14        4.94        3.72      3.08 o 
  -3   1  14      820.78      751.73     17.36 o 
  -1   1  14      605.93      583.58     16.09 o 
   1   1  14        0.32        4.23      7.44 o 
   3   1  14      170.13      166.06     12.75 o 
   5   1  14       70.99       61.23      9.68 o 
   7   1  14      136.72       96.47     15.27 o 
   9   1  14       24.51       33.00      9.84 o 
  11   1  14        0.09       -2.14      8.20 o 
 -22   2  14       52.15       39.95     21.35 o 
 -20   2  14       49.24       45.88     15.44 o 
 -18   2  14        1.47       11.23      9.52 o 
 -16   2  14     1397.79     1349.92     45.67 o 
 -14   2  14      416.57      406.27     30.20 o 
 -12   2  14       87.61       91.39     21.00 o 
 -10   2  14      104.20       72.04     12.08 o 
  -8   2  14      120.14      144.99     14.86 o 
  -6   2  14      255.39      255.15     13.27 o 
  -4   2  14      437.77      489.92     15.29 o 
  -2   2  14      257.69      289.80     12.73 o 
   0   2  14      213.74      208.77     17.84 o 
   2   2  14        5.12        3.85      5.31 o 
   4   2  14      574.36      542.14     21.28 o 
   6   2  14     1322.77     1092.89     32.01 o 
   8   2  14      146.08      127.68     14.49 o 
  10   2  14       51.31       43.06     11.81 o 
  12   2  14       20.83       29.90     12.02 o 
 -21   3  14       24.02       17.97     18.59 o 
 -19   3  14       35.90       20.91     11.72 o 
 -17   3  14      676.73      770.33     66.10 o 
 -15   3  14       55.38       74.72     14.56 o 
 -13   3  14      733.53      693.85     32.88 o 
 -11   3  14      232.20      252.03     20.93 o 
  -9   3  14      371.70      376.59     31.27 o 
  -7   3  14      334.42      359.95     22.23 o 
  -5   3  14        1.70        2.09      4.35 o 
  -3   3  14     1255.88     1351.99     32.43 o 
  -1   3  14     3789.10     3701.46     57.57 o 
   1   3  14       17.05       45.08     10.94 o 
   3   3  14      172.35      165.51     32.96 o 
   5   3  14       14.37       13.62      9.36 o 
   7   3  14      193.93      151.05     19.85 o 
   9   3  14       13.07        8.69     14.46 o 
  11   3  14       42.94       29.79     14.87 o 
 -20   4  14       88.77       98.98     20.16 o 
 -18   4  14      358.38      309.81     33.27 o 
 -16   4  14        8.11        1.65      9.21 o 
 -14   4  14       59.09       50.48     13.84 o 
 -12   4  14       20.64        2.50      8.31 o 
 -10   4  14      995.11     1008.82     62.99 o 
  -8   4  14      828.14      875.73     35.39 o 
  -6   4  14        8.84       -3.36      7.41 o 
  -4   4  14      152.54      127.98     12.80 o 
  -2   4  14     2044.12     1937.47     63.57 o 
   0   4  14      409.69      407.99     29.89 o 
   2   4  14      115.24      109.95     26.87 o 
   4   4  14      101.72       81.41     22.51 o 
   6   4  14       98.76      106.27     13.98 o 
   8   4  14       16.24       -3.54     10.28 o 
 -17   5  14     2594.04     2823.03     79.81 o 
 -15   5  14       33.50       17.71     11.54 o 
 -13   5  14       96.85      120.64     19.77 o 
 -11   5  14       45.52       40.74     13.43 o 
  -9   5  14      149.28      122.91     18.41 o 
  -7   5  14      129.42      135.65     18.12 o 
  -5   5  14      114.19      110.85     13.70 o 
  -3   5  14       37.12       17.90      8.14 o 
  -1   5  14     3107.70     3214.82     77.02 o 
   1   5  14      110.73      124.56     18.69 o 
   3   5  14        0.98       -1.71      9.62 o 
   5   5  14       40.56       63.40     12.15 o 
   7   5  14        0.83        8.92      8.81 o 
 -14   6  14       15.38        6.52     16.37 o 
 -12   6  14       97.36       80.40     17.99 o 
 -10   6  14      607.05      544.24     34.78 o 
  -8   6  14     1213.68     1239.74     49.07 o 
  -6   6  14       24.09       43.89     10.55 o 
  -4   6  14        4.57       -7.71      7.44 o 
  -2   6  14       14.98        9.95     10.32 o 
   0   6  14      832.75      929.42     49.07 o 
   2   6  14        1.71        5.82      8.06 o 
   4   6  14       11.67        4.67     10.54 o 
  -9   7  14        1.22        7.51     13.74 o 
  -7   7  14       14.97       14.92     10.04 o 
  -5   7  14      134.86      172.75     19.26 o 
  -3   7  14       74.86       55.09     16.98 o 
  -1   7  14      749.94      799.36     65.21 o 
 -21   1  15      132.45      144.75     29.72 o 
 -19   1  15       89.31      124.64     25.98 o 
 -17   1  15     1096.35     1156.91     40.97 o 
 -15   1  15      100.29      101.18     14.63 o 
 -13   1  15      247.88      230.88     18.71 o 
 -11   1  15       55.24       73.47      9.07 o 
  -9   1  15        6.02       12.67      5.55 o 
  -7   1  15      227.69      197.18     12.41 o 
  -5   1  15     3294.56     3108.12     35.65 o 
  -3   1  15    11293.63    10793.72     99.74 o 
  -1   1  15      541.72      523.47     16.52 o 
   1   1  15      442.73      431.44     15.49 o 
   3   1  15        2.40       -0.72      5.56 o 
   5   1  15       91.17       70.14     10.47 o 
   7   1  15      312.92      239.37     17.75 o 
   9   1  15      110.63      112.67     14.56 o 
  11   1  15       25.96        6.41      8.89 o 
 -22   2  15       46.00       54.27     23.93 o 
 -20   2  15      205.80      198.32     23.14 o 
 -18   2  15       63.26       60.36     13.85 o 
 -16   2  15     4601.27     4756.85     94.70 o 
 -14   2  15     1025.14     1086.26     56.45 o 
 -12   2  15     1136.38     1100.56     47.69 o 
 -10   2  15      393.45      352.11     22.74 o 
  -8   2  15      121.89      112.73     10.22 o 
  -6   2  15        0.52       -5.72      3.81 o 
  -4   2  15      657.26      617.35     17.86 o 
  -2   2  15      478.26      481.23     15.97 o 
   0   2  15      703.69      651.99     28.96 o 
   2   2  15     1615.56     1516.73     46.10 o 
   4   2  15     1405.67     1319.50    107.65 o 
   6   2  15      130.85      156.59     19.31 o 
   8   2  15        2.85        2.01      9.17 o 
  10   2  15       14.52        9.48     12.29 o 
 -21   3  15       99.86      131.77     33.76 o 
 -19   3  15        0.41        1.47     10.16 o 
 -17   3  15     1432.39     1486.67     52.15 o 
 -15   3  15       71.78      112.53     17.28 o 
 -13   3  15        7.22        9.66      8.59 o 
 -11   3  15       28.04       19.16     12.54 o 
  -9   3  15      147.95      173.16     18.15 o 
  -7   3  15      434.73      413.52     37.54 o 
  -5   3  15        1.07        0.68      4.35 o 
  -3   3  15     2952.51     2907.74     42.98 o 
  -1   3  15      961.34      943.02     27.04 o 
   1   3  15      171.90      161.96     34.70 o 
   3   3  15        2.86        2.38      8.50 o 
   5   3  15        0.18       -1.60      8.99 o 
   7   3  15      104.13      107.18     18.36 o 
   9   3  15       47.36       37.38     14.52 o 
 -18   4  15      446.03      433.23     32.33 o 
 -16   4  15      536.30      503.53     33.37 o 
 -14   4  15        9.54       12.30     10.84 o 
 -12   4  15      323.81      325.06     26.21 o 
 -10   4  15      620.90      584.13     31.66 o 
  -8   4  15       88.52      105.00     28.11 o 
  -6   4  15       26.29       11.98     12.17 o 
  -4   4  15        7.07        3.25      6.68 o 
  -2   4  15      317.75      370.52     19.44 o 
   0   4  15      470.79      469.25     48.75 o 
   2   4  15        0.19        4.28      9.22 o 
   4   4  15      167.85      133.59     26.38 o 
   6   4  15       78.50       80.25     13.08 o 
   8   4  15       12.08       12.96     12.22 o 
 -17   5  15      356.90      354.24     31.20 o 
 -15   5  15       65.64       80.13     17.61 o 
 -13   5  15        4.37       -6.92      9.19 o 
 -11   5  15      159.89      118.95     18.95 o 
  -9   5  15      959.16     1030.19     41.85 o 
  -7   5  15       87.81       60.11     13.86 o 
  -5   5  15        1.96        1.05      7.20 o 
  -3   5  15       14.54       21.34     12.79 o 
  -1   5  15      593.28      596.79     46.53 o 
   1   5  15       33.26       29.90     14.06 o 
   3   5  15        4.75        1.51     10.02 o 
   5   5  15        7.59        6.49      8.60 o 
 -14   6  15        6.31        5.59     13.70 o 
 -12   6  15       38.08       28.63     14.91 o 
 -10   6  15        0.09       10.75     11.71 o 
  -8   6  15       15.27       25.38     12.64 o 
  -6   6  15       96.45       98.89     14.66 o 
  -4   6  15        0.21        5.12     11.20 o 
  -2   6  15       75.47      140.84     34.65 o 
   0   6  15      622.62      761.66     39.46 o 
   2   6  15       51.40       24.77      9.81 o 
 -18   0  16     2964.45     3039.04    102.49 o 
 -16   0  16     1603.18     1545.90     67.88 o 
 -14   0  16      120.93      157.66     24.20 o 
 -12   0  16     1932.49     1670.81     60.59 o 
 -10   0  16      882.47      902.66     42.97 o 
  -8   0  16      170.67      142.17     17.93 o 
  -6   0  16      205.05      203.92     14.36 o 
  -4   0  16      344.64      346.60     18.60 o 
  -2   0  16     9557.81     9430.87    130.43 o 
   0   0  16     3269.70     3287.17    103.34 o 
   2   0  16        9.10       -1.02      6.79 o 
   4   0  16        6.97       14.83     14.06 o 
   6   0  16      258.29      165.20     19.31 o 
   8   0  16      106.56       68.95     15.44 o 
  10   0  16        8.56       39.41     14.15 o 
 -21   1  16      113.32      123.58     28.47 o 
 -19   1  16      123.19       94.22     24.47 o 
 -17   1  16      251.77      237.26     21.43 o 
 -15   1  16      455.05      512.58     27.58 o 
 -13   1  16        0.43        8.97      7.66 o 
 -11   1  16        1.96        3.32      5.29 o 
  -9   1  16        0.68       -2.26      5.12 o 
  -7   1  16       26.32       24.36      5.54 o 
  -5   1  16      573.39      557.97     21.17 o 
  -3   1  16       42.53       57.09      8.68 o 
  -1   1  16     1517.36     1471.42     34.72 o 
   1   1  16      261.29      263.53     13.48 o 
   3   1  16        0.69        0.08      5.00 o 
   5   1  16        4.08        9.01      7.13 o 
   7   1  16        0.32        8.41      7.98 o 
   9   1  16       59.59      120.10     15.80 o 
 -20   2  16        0.35       10.88     10.92 o 
 -18   2  16      109.20      117.24     17.80 o 
 -16   2  16     1014.88     1076.25     42.13 o 
 -14   2  16        1.21       -0.23      8.41 o 
 -12   2  16     1880.68     1754.35     81.27 o 
 -10   2  16      610.83      519.33     26.35 o 
  -8   2  16       69.79       84.23      9.62 o 
  -6   2  16        8.62        1.64      4.57 o 
  -4   2  16      153.94      148.12     10.59 o 
  -2   2  16     3122.52     3026.47     43.86 o 
   0   2  16       42.97       33.20     10.63 o 
   2   2  16      113.42      115.47     16.31 o 
   4   2  16       71.58       68.60     14.20 o 
   6   2  16      187.04      176.91     21.07 o 
   8   2  16      103.40       90.38     17.83 o 
  10   2  16       29.60       33.15     14.37 o 
 -19   3  16       40.40       72.01     16.76 o 
 -17   3  16      471.47      469.34     31.71 o 
 -15   3  16      319.70      337.09     26.63 o 
 -13   3  16       10.30       13.96      9.50 o 
 -11   3  16       50.07       38.64     11.98 o 
  -9   3  16      111.67       96.94     15.19 o 
  -7   3  16       66.41       57.19     12.06 o 
  -5   3  16     1949.29     1957.64     34.70 o 
  -3   3  16        9.19        4.77      5.14 o 
  -1   3  16     1460.49     1441.36     46.62 o 
   1   3  16      154.11      157.71     18.97 o 
   3   3  16        5.59       -0.37      8.41 o 
   5   3  16        0.15        4.77      9.56 o 
   7   3  16        3.00       -3.92     10.05 o 
   9   3  16      111.02      171.49     30.52 o 
 -18   4  16      793.07      877.51     43.66 o 
 -16   4  16      605.23      621.83     37.23 o 
 -14   4  16        1.66        7.33      9.74 o 
 -12   4  16      239.59      193.59     21.69 o 
 -10   4  16     1043.25      940.46     60.72 o 
  -8   4  16      141.86      158.62     28.11 o 
  -6   4  16       41.91       40.26     14.65 o 
  -4   4  16        0.05        5.80      7.13 o 
  -2   4  16      188.83      192.16     21.13 o 
   0   4  16      862.83      905.28     39.22 o 
   2   4  16      336.07      312.85     26.20 o 
   4   4  16      559.56      576.83     34.68 o 
   6   4  16       11.48        2.64     11.18 o 
 -17   5  16      272.85      348.05     32.09 o 
 -15   5  16      140.84      124.60     21.19 o 
 -13   5  16       10.98       -1.71     10.49 o 
 -11   5  16       99.57      127.42     20.12 o 
  -9   5  16      174.84      131.18     19.40 o 
  -7   5  16       59.93       52.72     20.27 o 
  -5   5  16      145.03      134.14     21.43 o 
  -3   5  16      111.20      102.67     18.13 o 
  -1   5  16       10.29       13.46     10.51 o 
   1   5  16        5.15        8.32     10.55 o 
   3   5  16        3.78        4.08     10.30 o 
   5   5  16       57.02       64.42     13.39 o 
 -12   6  16       49.55       37.63     33.72 o 
 -10   6  16      851.39      928.14     78.38 o 
  -8   6  16        3.79        3.56      9.40 o 
  -6   6  16       68.99       85.24     14.38 o 
  -4   6  16        0.27        9.00     11.54 o 
  -2   6  16       81.45      102.82     19.12 o 
   0   6  16        2.84       10.26     12.27 o 
 -21   1  17      497.63      441.28     45.64 o 
 -19   1  17      267.40      286.39     36.92 o 
 -17   1  17      581.74      613.01     32.02 o 
 -15   1  17        0.88       -0.17      6.90 o 
 -13   1  17      117.47       98.20     14.77 o 
 -11   1  17       20.81        7.82      6.34 o 
  -9   1  17      132.38      123.17     11.63 o 
  -7   1  17      115.88      114.82      9.39 o 
  -5   1  17      213.38      187.30     24.57 o 
  -3   1  17    16151.51    16066.11    167.97 o 
  -1   1  17       13.53        6.19      6.24 o 
   1   1  17       90.06       68.69     10.56 o 
   3   1  17      123.69      138.40     14.53 o 
   5   1  17      733.53      652.70     22.78 o 
   7   1  17        9.18       -3.70      7.51 o 
   9   1  17      503.44      574.78     37.15 o 
 -20   2  17       28.39       31.89     13.55 o 
 -18   2  17       45.43       29.68     12.02 o 
 -16   2  17       11.33        8.17      9.56 o 
 -14   2  17      129.01      106.76     16.46 o 
 -12   2  17        9.70       10.52      8.60 o 
 -10   2  17      293.82      207.64     19.23 o 
  -8   2  17      182.64      168.48     12.86 o 
  -6   2  17       20.48       13.06      6.31 o 
  -4   2  17      237.13      256.95     13.45 o 
  -2   2  17      712.66      694.10     24.63 o 
   0   2  17      164.37      165.46     14.66 o 
   2   2  17        2.07       -4.53     17.97 o 
   4   2  17       62.33       68.29     14.93 o 
   6   2  17       56.56       12.42     11.20 o 
   8   2  17        0.49        9.32     12.34 o 
 -19   3  17        1.38        9.27     13.39 o 
 -17   3  17       44.63       56.65     14.83 o 
 -15   3  17        1.91       -7.42     16.19 o 
 -13   3  17       36.96       50.33     13.77 o 
 -11   3  17       95.49       70.28     14.22 o 
  -9   3  17       52.33       38.93     20.77 o 
  -7   3  17      274.67      292.51     20.44 o 
  -5   3  17     3545.93     3548.34     60.90 o 
  -3   3  17      563.87      582.38     38.29 o 
  -1   3  17       39.32       31.81      8.76 o 
   1   3  17        0.10       -7.19      7.58 o 
   3   3  17        0.71        6.73     16.28 o 
   5   3  17      416.65      430.16     75.93 o 
   7   3  17        2.58       -3.53     10.65 o 
 -18   4  17      454.25      465.34     34.80 o 
 -16   4  17      397.67      496.65     34.49 o 
 -14   4  17      152.30      163.83     21.79 o 
 -12   4  17       16.25       -2.73      9.13 o 
 -10   4  17      332.23      324.58     25.89 o 
  -8   4  17      188.76      197.31     20.72 o 
  -6   4  17       30.59       12.44      7.87 o 
  -4   4  17      227.02      217.11     17.21 o 
  -2   4  17      135.53      109.26     17.55 o 
   0   4  17      147.39      103.54     17.70 o 
   2   4  17      178.57      241.12     24.83 o 
   4   4  17      404.72      320.76     28.18 o 
   6   4  17      118.91      136.71     22.25 o 
 -15   5  17      164.20      192.71     42.84 o 
 -13   5  17       38.63       35.91     14.54 o 
 -11   5  17       37.98       35.19     13.57 o 
  -9   5  17      646.74      623.96     34.97 o 
  -7   5  17      281.84      306.34     22.07 o 
  -5   5  17     1117.50     1110.06     44.50 o 
  -3   5  17        1.59        0.49      9.85 o 
  -1   5  17       19.19       16.96     12.34 o 
   1   5  17       26.36       25.15     13.15 o 
   3   5  17       90.71      106.55     41.64 o 
 -10   6  17       33.50       14.97     14.07 o 
  -8   6  17       13.98        0.20      9.61 o 
  -6   6  17       75.14       76.61     14.34 o 
  -4   6  17      116.26      117.23     21.51 o 
  -2   6  17        0.64        0.58     11.50 o 
 -14   0  18     1305.22     1192.96     54.09 o 
 -12   0  18     2238.04     1936.02     69.39 o 
 -10   0  18       35.61       74.11     17.44 o 
  -8   0  18      421.87      406.58     31.23 o 
  -6   0  18     1424.67     1369.11     42.75 o 
  -4   0  18     1637.20     1553.60     64.90 o 
  -2   0  18     1436.93     1411.64     41.10 o 
   0   0  18       74.31       56.31     11.87 o 
   2   0  18        7.89       -4.29      6.88 o 
   4   0  18        1.32        2.03      8.54 o 
   6   0  18      135.91      160.38     20.45 o 
   8   0  18      347.49      390.50     30.25 o 
 -21   1  18        5.37        7.56     15.66 o 
 -19   1  18      525.42      616.63     51.69 o 
 -17   1  18      125.82      108.58     22.95 o 
 -15   1  18      192.02      188.02     20.02 o 
 -13   1  18      109.77       71.35     14.40 o 
 -11   1  18      152.26      118.06     12.41 o 
  -9   1  18       99.95      120.06     10.18 o 
  -7   1  18      563.67      597.38     23.27 o 
  -5   1  18     1358.37     1365.39     33.26 o 
  -3   1  18      136.89      116.28     19.66 o 
  -1   1  18       60.37       64.15     10.31 o 
   1   1  18       44.83       24.82     10.36 o 
   3   1  18       79.89       57.12     10.93 o 
   5   1  18       27.95        8.79      8.01 o 
   7   1  18       89.01      134.44     25.38 o 
 -20   2  18       19.06       -4.18     14.23 o 
 -18   2  18        4.40        4.11     10.60 o 
 -16   2  18        4.08        5.70      9.30 o 
 -14   2  18      985.99      850.41     83.14 o 
 -12   2  18      977.68      887.60     37.30 o 
 -10   2  18       39.59       35.93     15.04 o 
  -8   2  18        5.20       -2.52      6.74 o 
  -6   2  18      245.09      283.11     14.38 o 
  -4   2  18      815.41      790.98     26.38 o 
  -2   2  18      746.87      746.57     30.27 o 
   0   2  18       92.96       83.03     11.66 o 
   2   2  18        0.16       -4.05      7.12 o 
   4   2  18       30.32       10.64     13.43 o 
   6   2  18       95.38       81.76     17.37 o 
 -19   3  18      689.02      859.19     42.79 o 
 -17   3  18        0.98        0.13     12.94 o 
 -15   3  18      132.75      116.77     18.93 o 
 -13   3  18       29.37        7.39     10.05 o 
 -11   3  18      406.18      353.53     31.98 o 
  -9   3  18      332.94      289.10     26.78 o 
  -7   3  18      113.30       95.61     12.65 o 
  -5   3  18     2504.79     2442.45    108.18 o 
  -3   3  18      420.26      454.70     28.08 o 
  -1   3  18        2.51        0.56      6.71 o 
   1   3  18       47.67       77.79     15.70 o 
   3   3  18      120.24       80.21     16.93 o 
   5   3  18      104.83       92.88     18.74 o 
 -18   4  18       17.00       33.99     14.58 o 
 -16   4  18      117.48      103.98     19.53 o 
 -14   4  18      531.11      631.15     37.21 o 
 -12   4  18       39.91       36.25     31.41 o 
 -10   4  18       30.00       14.31     11.24 o 
  -8   4  18      362.37      315.75     34.56 o 
  -6   4  18        3.87        1.56      7.50 o 
  -4   4  18       16.68        8.44     10.23 o 
  -2   4  18       30.49       36.37     15.48 o 
   0   4  18      389.70      366.48     28.71 o 
   2   4  18       68.97       64.02     16.39 o 
   4   4  18      413.74      422.09     32.47 o 
 -15   5  18        0.13        4.64     11.84 o 
 -13   5  18        6.67        8.76     12.62 o 
 -11   5  18        0.76        1.84     10.43 o 
  -9   5  18      195.84      178.23     23.30 o 
  -7   5  18      592.76      689.00     30.24 o 
  -5   5  18      824.73      830.16     41.04 o 
  -3   5  18       19.61       13.19     18.55 o 
  -1   5  18        7.04       13.25     12.39 o 
   1   5  18       72.02       91.37     19.35 o 
  -8   6  18        3.81        0.55      9.96 o 
  -6   6  18       34.32        4.45     13.08 o 
  -4   6  18        9.50        8.53     13.33 o 
 -21   1  19     1366.49     1538.16     80.87 o 
 -19   1  19      165.53      145.55     30.25 o 
 -17   1  19      116.98      128.02     26.87 o 
 -15   1  19        3.11        9.29      9.19 o 
 -13   1  19      576.03      484.05     48.58 o 
 -11   1  19     1269.12     1178.22     41.08 o 
  -9   1  19      241.43      241.76     15.22 o 
  -7   1  19      145.45      132.35     12.43 o 
  -5   1  19      999.44      976.66     28.77 o 
  -3   1  19      163.02      184.88     25.40 o 
  -1   1  19       46.94       39.56      9.06 o 
   1   1  19        0.02       -4.60      6.41 o 
   3   1  19       35.35       56.02     11.22 o 
   5   1  19      246.54      252.13     20.24 o 
   7   1  19      465.57      631.77     30.48 o 
 -20   2  19        0.17       -9.34     14.15 o 
 -18   2  19      424.07      436.73     52.62 o 
 -16   2  19      220.80      278.29     25.51 o 
 -14   2  19      393.63      341.87     49.07 o 
 -12   2  19       42.04       54.69     14.55 o 
 -10   2  19      418.66      359.66     25.53 o 
  -8   2  19      267.64      241.84     21.74 o 
  -6   2  19      542.51      511.79     18.57 o 
  -4   2  19      884.65      849.99     34.56 o 
  -2   2  19        1.02       -0.49      6.68 o 
   0   2  19      158.33      172.07     16.21 o 
   2   2  19      234.30      253.64     25.25 o 
   4   2  19       11.62        4.86      9.86 o 
   6   2  19       58.14      116.24     20.47 o 
 -19   3  19      326.16      434.93     34.06 o 
 -17   3  19        4.93       10.14     11.28 o 
 -15   3  19      124.88      103.87     20.20 o 
 -13   3  19        1.12        1.86     10.01 o 
 -11   3  19      474.33      321.31     25.82 o 
  -9   3  19        0.96        3.09      6.94 o 
  -7   3  19      302.80      319.40     19.76 o 
  -5   3  19     1151.99     1137.28     34.05 o 
  -3   3  19      904.35      997.70     47.09 o 
  -1   3  19      371.35      424.89     34.60 o 
   1   3  19      113.83      124.31     15.21 o 
   3   3  19      151.16      183.86     23.41 o 
   5   3  19       24.60       31.56     29.36 o 
 -16   4  19       21.23       23.08     13.21 o 
 -14   4  19      156.69      162.59     23.59 o 
 -12   4  19        1.34        8.29     10.88 o 
 -10   4  19        1.85        1.31      9.64 o 
  -8   4  19       74.59       56.31     27.30 o 
  -6   4  19      415.62      377.82     22.33 o 
  -4   4  19      568.87      595.79     35.32 o 
  -2   4  19        7.93        5.19      9.96 o 
   0   4  19      247.56      250.44     34.34 o 
   2   4  19      257.14      307.39     29.03 o 
 -13   5  19      231.75      282.82     32.65 o 
 -11   5  19      136.86      137.44     22.14 o 
  -9   5  19       37.93       31.54     11.53 o 
  -7   5  19      374.31      357.21     24.24 o 
  -5   5  19     1000.30      966.00     45.26 o 
  -3   5  19       42.72        5.70     12.15 o 
  -1   5  19        0.29        8.16     11.72 o 
 -12   0  20      491.47      413.70     35.14 o 
 -10   0  20       44.69       23.49     14.06 o 
  -8   0  20       36.21       30.34     14.41 o 
  -6   0  20     3048.24     2933.97     95.02 o 
  -4   0  20     3125.52     3084.32    101.07 o 
  -2   0  20       33.20       78.56     21.09 o 
   0   0  20     1347.15     1470.10     70.73 o 
   2   0  20      187.29      230.43     33.63 o 
   4   0  20      382.54      429.18     44.39 o 
   6   0  20      285.18      349.64     43.24 o 
 -19   1  20       83.01       90.66     25.98 o 
 -17   1  20       75.53       89.77     25.98 o 
 -15   1  20       42.71       31.08     12.08 o 
 -13   1  20       79.47       82.90     14.97 o 
 -11   1  20       24.97        7.56     11.92 o 
  -9   1  20        5.57        5.36      6.60 o 
  -7   1  20      129.09      125.86     15.90 o 
  -5   1  20      255.33      266.97     25.26 o 
  -3   1  20       31.66       35.83     10.35 o 
  -1   1  20        0.16        1.14      6.45 o 
   1   1  20        0.00        4.88      7.38 o 
   3   1  20        5.35        6.12      8.37 o 
   5   1  20       55.41       88.79     14.89 o 
 -18   2  20       91.32       97.43     18.72 o 
 -16   2  20       82.87       55.74     15.57 o 
 -14   2  20      167.27      158.99     20.60 o 
 -12   2  20      204.74      194.74     28.83 o 
 -10   2  20       45.98       48.05     10.28 o 
  -8   2  20        0.00        5.89      7.12 o 
  -6   2  20       35.32       23.56      9.23 o 
  -4   2  20      787.64      774.41     27.76 o 
  -2   2  20        0.00       -6.71      6.10 o 
   0   2  20      728.52      801.53     30.45 o 
   2   2  20      387.18      384.84     23.52 o 
   4   2  20      111.13      121.06     16.21 o 
 -17   3  20       19.88       21.51     12.60 o 
 -15   3  20      209.50      245.52     41.55 o 
 -13   3  20      180.28      187.82     23.12 o 
 -11   3  20       64.30       62.34     14.86 o 
  -9   3  20        5.97       13.29     15.22 o 
  -7   3  20      354.84      335.68     35.17 o 
  -5   3  20       48.19       49.64     11.13 o 
  -3   3  20        2.72       -1.44      8.85 o 
  -1   3  20        1.37        5.18      8.16 o 
   1   3  20       56.45       50.37     19.58 o 
   3   3  20       34.46       38.91     12.13 o 
 -16   4  20      548.93      621.91     40.10 o 
 -14   4  20       64.08       75.90     17.94 o 
 -12   4  20      240.28      333.85     29.50 o 
 -10   4  20      112.65       99.27     14.78 o 
  -8   4  20       51.37       69.65     15.03 o 
  -6   4  20      854.74      887.57     32.59 o 
  -4   4  20       99.72      102.22     18.30 o 
  -2   4  20        0.09       10.88     11.22 o 
   0   4  20       77.89       47.09     15.88 o 
 -11   5  20       61.43       37.51     14.38 o 
  -9   5  20       17.58       11.39     10.39 o 
  -7   5  20      401.34      416.49     33.39 o 
  -5   5  20     2156.04     2607.55     77.31 o 
  -3   5  20       56.12       45.17     16.82 o 
 -19   1  21      669.72      673.66     54.98 o 
 -17   1  21       85.61      113.79     27.58 o 
 -15   1  21        0.23      -16.37     12.19 o 
 -13   1  21      571.93      460.58     41.46 o 
 -11   1  21      134.36      104.27     23.75 o 
  -9   1  21      478.53      417.78     26.03 o 
  -7   1  21      246.01      259.32     21.93 o 
  -5   1  21      395.25      439.32     28.10 o 
  -3   1  21       12.37       24.79     10.55 o 
  -1   1  21        3.88        7.28      7.47 o 
   1   1  21       36.33       35.42     10.87 o 
   3   1  21        0.01       11.05      8.96 o 
 -18   2  21      104.50      147.25     26.42 o 
 -16   2  21        5.16        1.80      9.87 o 
 -14   2  21       14.31        5.21     10.81 o 
 -12   2  21       22.01       30.37     12.45 o 
 -10   2  21      729.73      708.85     27.56 o 
  -8   2  21     1862.53     1851.37     85.85 o 
  -6   2  21      529.83      467.14     29.13 o 
  -4   2  21      340.36      343.32     20.93 o 
  -2   2  21       42.60       70.32     12.40 o 
   0   2  21      206.48      235.10     19.47 o 
   2   2  21      141.75      183.21     18.94 o 
 -17   3  21      154.82      207.99     25.72 o 
 -15   3  21      277.70      264.36     39.81 o 
 -13   3  21      134.42      164.07     31.36 o 
 -11   3  21        4.93       11.16      8.93 o 
  -9   3  21       73.45       72.20     12.53 o 
  -7   3  21      196.61      258.49     19.38 o 
  -5   3  21       34.76       34.63     13.11 o 
  -3   3  21        2.90        2.50      9.59 o 
  -1   3  21      306.87      316.53     22.13 o 
   1   3  21        0.53        8.89      9.19 o 
 -14   4  21      146.17      160.56     25.98 o 
 -12   4  21      104.33      160.33     24.33 o 
 -10   4  21        7.58        2.77      8.89 o 
  -8   4  21       13.13       22.74     10.32 o 
  -6   4  21      304.50      254.89     26.44 o 
  -4   4  21      445.01      457.31     33.27 o 
  -2   4  21       66.77       64.60     16.96 o 
 -10   0  22        0.16       17.70     13.79 o 
  -8   0  22       53.14       60.59     19.13 o 
  -6   0  22       15.20       16.90     14.23 o 
  -4   0  22      186.15      183.98     30.16 o 
  -2   0  22     1119.31     1366.98     71.08 o 
   0   0  22     1227.18     1409.51     75.09 o 
   2   0  22       93.68       89.23     26.42 o 
 -13   1  22      405.81      384.43     39.23 o 
 -11   1  22      379.68      489.32     42.17 o 
  -9   1  22       47.36       44.39     18.59 o 
  -7   1  22       98.84      126.61     18.10 o 
  -5   1  22       99.33       99.87     24.42 o 
  -3   1  22      156.70      147.27     19.89 o 
  -1   1  22       17.22       17.08     11.24 o 
   1   1  22       43.39       32.35     13.58 o 
 -16   2  22        2.78        7.61     10.65 o 
 -14   2  22      354.57      441.47     31.48 o 
 -12   2  22        0.61        3.70     10.60 o 
 -10   2  22      273.34      274.50     24.04 o 
  -8   2  22       22.38        9.93     10.32 o 
  -6   2  22       23.76       37.49     26.78 o 
  -4   2  22       49.68       60.01     11.53 o 
  -2   2  22     1055.59     1201.20     44.55 o 
   0   2  22      526.04      629.77     29.84 o 
 -15   3  22       95.66       50.12     15.67 o 
 -13   3  22      575.91      554.59     39.90 o 
 -11   3  22      643.66      592.40     49.37 o 
  -9   3  22       23.74        8.08      8.57 o 
  -7   3  22      364.70      453.81     27.66 o 
  -5   3  22      194.47      213.50     41.19 o 
  -3   3  22       81.02       73.22     36.34 o 
  -1   3  22       30.82       14.68     13.23 o 
 -10   4  22      251.10      293.99     22.86 o 
  -8   4  22       20.82       30.03     13.37 o 
  -6   4  22      154.64      179.18     36.30 o 
 -13   1  23      331.50      321.35     36.92 o 
 -11   1  23        3.78       -0.18     13.17 o 
  -9   1  23      281.61      341.72     38.26 o 
  -7   1  23        7.37       21.39     10.93 o 
  -5   1  23       56.89       50.40     14.28 o 
  -3   1  23       27.03       21.39     12.02 o 
  -1   1  23      164.87      170.59     35.90 o 
 -14   2  23        4.60        8.87     10.74 o 
 -12   2  23      319.48      293.68     38.52 o 
 -10   2  23       40.34       44.48     19.57 o 
  -8   2  23      213.41      218.59     34.61 o 
  -6   2  23      206.77      178.91     33.01 o 
  -4   2  23        2.08        1.08     20.82 o 
  -2   2  23      258.90      267.77     21.04 o 
 -13   3  23       20.49       14.94     10.69 o 
 -11   3  23       19.60       15.00     10.08 o 
  -9   3  23       31.60       63.10     16.23 o 
  -7   3  23       45.55       85.72     22.33 o 
  -5   3  23       24.77        6.04     12.59 o 
 -10   0  24       27.09       79.36     23.67 o 
  -8   0  24       23.08       25.18     17.79 o 
  -6   0  24       33.22       48.84     21.09 o 
  -4   0  24        0.00        1.87     14.06 o 
  -2   0  24       17.42       25.89     19.39 o 
 -13   1  24       26.57        9.88     15.66 o 
 -11   1  24      233.63      260.76     35.23 o 
  -9   1  24      296.13      300.00     37.46 o 
  -7   1  24       23.82       30.07     12.77 o 
  -5   1  24       44.43       31.83     13.33 o 
  -3   1  24       67.89       65.68     25.09 o 
 -12   2  24       83.61       90.84     25.27 o 
 -10   2  24      140.10      107.29     28.02 o 
  -8   2  24      341.86      318.41     40.48 o 
  -6   2  24       69.37       83.18     26.69 o 
  -4   2  24      118.34      188.08     35.23 o 
 -11   1  25       12.27       31.14     20.37 o 
  -9   1  25      780.29      897.50     60.76 o 
  -7   1  25      284.02      332.74     41.55 o 
                                                 
